# Supplementary material for: Interactive effects of life cycle and monocot-dicot lineage on genome size–trait relationships in angiosperms: a phylogenetically informed analysis
Source: Front Plant Sci. 2025 Aug 29;16:1647198. doi: 10.3389/fpls.2025.1647198 (PMC12426603; doi:10.3389/fpls.2025.1647198)
Supplement: Supplementary file 3 [file Supplementaryfile1.xlsx]

## Sheet: Sheet1
Species	Family	Life cycle	Life form	Ploidy Level (x)	DNA Amount 1C (Mbp)	DNA Amount 1Cx (Mbp)	Plant height (m)	Petiole length (cm)	Leaf length (cm)	Leaf width (cm)	Calyx length (cm)	Corolla length (cm)	Petal length (cm)	Fruit length (cm)	Fruit width (cm)	Seed length (mm)	Seed width (mm)
Abelmoschus esculentus	Malvaceae	annual	dicotyledonous	2	1666	833	1.5	11	20	20		6	4.5	17.5	1.75	4.5	4.5
Abutilon theophrasti	Malvaceae	annual	dicotyledonous	6	1372	457.333	1.5	7.5	7.5	7.5	0.6	1	1	1.2	2
Acacia acinacea	Fabaceae	perennial	dicotyledonous	2	769.3	769.3			1.25	0.6		0.425	0.2125	5	0.35
Acacia acuminata	Fabaceae	perennial	dicotyledonous	2	906.5	906.5			11.5	0.575				5.5	0.475	3	2.25
Acacia ampliceps	Fabaceae	perennial	dicotyledonous	2	632.1	632.1								10	0.55	5.75
Acacia aulacocarpa	Fabaceae	perennial	dicotyledonous	2	1470	1470								10	1.5	65	30
Acacia auriculiformis	Fabaceae	perennial	dicotyledonous	2	671.3	671.3			15	3.75	0.075		0.175	6.5	1
Acacia baileyana	Fabaceae	perennial	dicotyledonous	2	847.7	847.7	6.5		0.55	0.115		0.525	0.2625	6.5	1.125
Acacia beckleri	Fabaceae	perennial	dicotyledonous	2	862.4	862.4						0.375	0.1875
Acacia calamifolia	Fabaceae	perennial	dicotyledonous	2	798.7	798.7						0.425	0.2125	10.5	0.45
Acacia catechu	Fabaceae	perennial	dicotyledonous	2	686	686	8		0.4	0.175	1.35		2.5	8.5	1.4
Acacia cincinnata	Fabaceae	perennial	dicotyledonous	2	1862	1862										4	2.5
Acacia colletioides	Fabaceae	perennial	dicotyledonous	2	749.7	749.7			2.5	0.125		0.5		4	0.8
Acacia concurrens	Fabaceae	perennial	dicotyledonous	2	1470	1470								9.25	0.3
Acacia crassicarpa	Fabaceae	perennial	dicotyledonous	2	744.8	744.8			16.5	2.5				6.5	3
Acacia dealbata	Fabaceae	perennial	dicotyledonous	2	1254.4	1254.4	15		0.435	0.045				5.5	0.95
Acacia decurrens	Fabaceae	perennial	dicotyledonous	2	842.8	842.8	11		0.75	0.04				7.5	0.55
Acacia falcata	Fabaceae	perennial	dicotyledonous	2	1470	1470			13	0.95		0.375	0.1875	8.25	0.65
Acacia farnesiana	Fabaceae	perennial	dicotyledonous	4	1372	686	3		0.4	1.25	0.15		0.25	5	1.15	6
Acacia floribunda	Fabaceae	perennial	dicotyledonous	4	940.8	940.8			10	0.6				9	0.3
Acacia leptocarpa	Fabaceae	perennial	dicotyledonous	2	1176	1176			19	2.25				12	0.3	4
Acacia longissima	Fabaceae	perennial	dicotyledonous	2	808.5	808.5			18	0.35				10.25	0.3
Acacia macradenia	Fabaceae	perennial	dicotyledonous	2	735	735			19	2.9				12	0.55	4
Acacia maidenii	Fabaceae	perennial	dicotyledonous	2	1470	1470			13	1.45				10	0.35
Acacia mangium	Fabaceae	perennial	dicotyledonous	2	637	637	18		15	6.5				7.5	0.4	5
Acacia mearnsii	Fabaceae	perennial	dicotyledonous	2	686	686	12		0.25	0.09		0.65		7.5	0.45
Acacia nilotica	Fabaceae	perennial	dicotyledonous	2	490	245	9.6		0.425	0.1	0.15	0.3		13	1.75	8	6.5
Acacia penninervis	Fabaceae	perennial	dicotyledonous	2	980	980			10	2.35		0.8	0.4	12.5	1.35
Acacia podalyriifolia	Fabaceae	perennial	dicotyledonous	2	852.6	852.6	3.5				0.15		0.25
Acacia pycnantha	Fabaceae	perennial	dicotyledonous	2	813.4	813.4			13	3				10.5	1.5
Acacia retinodes	Fabaceae	perennial	dicotyledonous	2	847.7	847.7						0.5	0.25
Acacia rigens	Fabaceae	perennial	dicotyledonous	2	666.4	666.4			8	0.115		0.55	0.275	7	0.25
Acacia senegal	Fabaceae	perennial	dicotyledonous	2	667.87	667.87	4.5		0.35	0.125	0.2	0.4		6.5	2.1	7.5	6.5
Acacia subporosa	Fabaceae	perennial	dicotyledonous	2	857.5	857.5			8	0.75				6.5	0.45
Acanthephippium sylhetense	Orchidaceae	perennial	monocotyledonous	2	7350	7350		2	35	9.5	2.25		2.25
Acanthus mollis	Acanthaceae	perennial	dicotyledonous	2	955	477.5	0.7					5
Acca sellowiana	Myrtaceae	perennial	dicotyledonous	2	246.47	246.47	5		7.25	3.55		3.75		1.5
Acer campestre	Sapindaceae	perennial	dicotyledonous	2	676.2	676.2		5	6.25	5.75				2.75
Acer monspessulanum	Sapindaceae	perennial	dicotyledonous	2	715.4	715.4		4.25	3	4.25				2.25
Acer negundo	Sapindaceae	perennial	dicotyledonous	2	524.3	524.3		6	9	3				3.25
Acer platanoides	Sapindaceae	perennial	dicotyledonous	2	695.8	695.8						0.35
Acer rubrum	Sapindaceae	perennial	dicotyledonous	2	1666	555.333			7.5					3.75
Acer saccharinum	Sapindaceae	perennial	dicotyledonous	4	1146.6	573.3			12	9	0.3		0.2
Acer saccharum	Sapindaceae	perennial	dicotyledonous	2	686	686		10	12.5	13.75				3.5
Acer tataricum	Sapindaceae	perennial	dicotyledonous	2	583.1	583.1		3	5.6	3.5	0.175
Achillea asiatica	Asteraceae	perennial	dicotyledonous	2	4900	2450	0.39		12.5	1.5		0.45	0.275	0.21
Achillea impatiens	Asteraceae	perennial	dicotyledonous	2	3038	3038	0.5		0.3	0.6		0.6	0.4	0.25	0.13
Achillea millefolium	Asteraceae	perennial	dicotyledonous	6	4777.5	1592.5	0.7		15	1.75		0.4	0.225	0.2
Achillea ptarmica	Asteraceae	perennial	dicotyledonous	2	2842	2842	0.3		8	1.25		0.75		0.3	0.1
Achillea salicifolia	Asteraceae	perennial	dicotyledonous	2	3038	3038	0.625		3.75	0.45		0.35	0.135	0.18	0.1
Achillea setacea	Asteraceae	perennial	dicotyledonous	2	2842	2842	0.5		14	1.5		0.425	0.3	0.19	0.08
Acorus calamus	Acoraceae	perennial	monocotyledonous	4	532.5	266.25	0.95
Acorus gramineus	Acoraceae	perennial	monocotyledonous	2	392	392	0.25								1
Actinidia arguta	Actinidiaceae	perennial	dicotyledonous	4	1470	735		5	10		0.425	1.6	0.8
Actinidia chinensis	Actinidiaceae	perennial	dicotyledonous	2	784	261.333		7.85	11.5	11	0.8	2.65	1.5	5			2.5
Actinidia eriantha	Actinidiaceae	perennial	dicotyledonous	2	744.8	248.267		2.25	12	8.5	0.9	2.5	1.4	4	2.75		2
Actinidia kolomikta	Actinidiaceae	perennial	dicotyledonous	2	681.1	227.033		3.75	10.5	7.5	0.5	1.75	0.8	2.5		2
Actinidia polygama	Actinidiaceae	perennial	dicotyledonous	2	769.3	256.433		2.5	10.5	6.25	0.6	2.25	1.05	2.75		1.75
Adansonia digitata	Malvaceae	perennial	dicotyledonous	6	3822	1274		110.5	12.5	5	10		13.75	30	13
Adenanthera microsperma	Fabaceae	perennial	dicotyledonous	2	681.1	681.1	12.5		3	2	0.1		0.275	15	1.3	6.5	5.75
Adenanthera pavonina	Fabaceae	perennial	dicotyledonous	2	666.4	666.4	12.5		3	2	0.1		0.275	15	1.3	6.5	5.75
Adenophora liliifolia	Campanulaceae	perennial	dicotyledonous	2	4625.6	4625.6	1		6.5	3	0.6	1.5
Adina pilulifera	Rubiaceae	perennial	dicotyledonous	4	686	343		0.4	8	2.25		0.5		0.35
Adoxa moschatellina	Adoxaceae	perennial	dicotyledonous	4	14014	7007	0.115	0.9	1.5			0.5
Aegilops biuncialis	Poaceae	annual	monocotyledonous	4	11074	5537	0.35		5.5
Aegilops cylindrica	Poaceae	annual	monocotyledonous	4	4606	2303	0.55		10.5	0.25		0.45
Aegilops ovata	Poaceae	annual	monocotyledonous	4	9016	4508	0.25		4	0.25
Aegilops triaristata	Poaceae	annual	monocotyledonous	6	15190	5063.33	0.25		3.5	0.3
Aegilops triuncialis	Poaceae	annual	monocotyledonous	4	9310	4655	0.4		6.5	0.3
Aegilops umbellulata	Poaceae	annual	monocotyledonous	2	4998	4998	0.4		6	0.35				0.6	0.25
Aegilops ventricosa	Poaceae	annual	monocotyledonous	4	9604	4802	0.5		11.5	0.3
Aegle marmelos	Rutaceae	perennial	dicotyledonous	4	490	490		2	8	3.5			1	11	7
Aeonium sedifolium	Crassulaceae	perennial	dicotyledonous	4	661.5	330.75			1.1	0.7			0.6
Aeonium smithii	Crassulaceae	perennial	dicotyledonous	4	504.7	252.35					0.25	2.2
Aerides odorata	Orchidaceae	perennial	monocotyledonous	2	3724	3724			17.5	3.55	1	3
Aeschynanthus acuminatus	Gesneriaceae	perennial	dicotyledonous	2	1029	1029	0.9	0.4	13.5	2.35	0.475	1.85		8.15		0.6
Aeschynanthus radicans	Gesneriaceae	perennial	dicotyledonous	2	2401	2401			4.5	2.5	2.5	5		35
Aesculus chinensis	Sapindaceae	perennial	dicotyledonous	2	597.8	597.8		1.4	12	4	0.4		1	3.5	3.5	2.75	2.75
Aesculus hippocastanum	Sapindaceae	perennial	dicotyledonous	2	588	588		15	17.5	8.5	0.55	2	1.1	6	6
Agapanthus africanus	Amaryllidaceae	perennial	monocotyledonous	2	10968	7312	0.45
Agave americana	Asparagaceae	perennial	monocotyledonous	2	3038	1519	1.5		150	17.5				5
Agave angustifolia	Asparagaceae	perennial	monocotyledonous	2	4153.73	1384.58	0.525		52.5	6.75		5
Agave attenuata	Asparagaceae	perennial	monocotyledonous	2	4067	4067	1
Agave sisalana	Asparagaceae	perennial	monocotyledonous	6	11083.8	3694.6	2		175	12.5				6	2.25
Agrimonia eupatoria	Rosaceae	perennial	dicotyledonous	2	1455.3	1455.3			4.5	2.75		0.125	0.0625	0.9	0.5
Agropyron cristatum	Poaceae	perennial	monocotyledonous	2	6958	6958	0.45		10	0.35
Agropyron desertorum	Poaceae	perennial	monocotyledonous	4	12936	6468	0.45		7.5	0.2
Agropyron mongolicum	Poaceae	perennial	monocotyledonous	2	7644	7644	0.4		10	0.25
Agropyron repens	Poaceae	perennial	monocotyledonous	6	12740	4246.67	0.6
Agrostemma githago	Caryophyllaceae	annual	dicotyledonous	2	2058	2058	0.75		8.5	0.6	2.5	3		1.5		2.75
Agrostis canina	Poaceae	perennial	monocotyledonous	4	3332	3332	0.9		18.5	0.35
Agrostis capillaris	Poaceae	perennial	monocotyledonous	6	3430	1715	0.225		3	0.125
Agrostis gigantea	Poaceae	perennial	monocotyledonous	6	735	245	0.8		17.5	0.65
Agrostis stolonifera	Poaceae	perennial	monocotyledonous	6	3430	1715	0.325		4.5	0.275
Agrostis vinealis	Poaceae	perennial	monocotyledonous	2	3430	1715	0.45		6.5	0.125
Ailanthus altissima	Simaroubaceae	perennial	dicotyledonous	2	1019.2	509.6			10	3.25	0.075		0.225	3.75	1.1
Aira caryophyllea	Poaceae	annual	monocotyledonous	4	5880	2940	0.175		2
Akebia trifoliata	Lardizabalaceae	perennial	dicotyledonous	2	744.8	744.8		3	5.75	4	0.775			7	3	6	4.5
Aleurites triloba	Euphorbiaceae	perennial	dicotyledonous	2	2352	2352	18
Alisma lanceolatum	Alismataceae	perennial	monocotyledonous	2	17934	8967		19	11	3.5	0.235	0.525		0.18		1.35	1
Alisma plantago-aquatica	Alismataceae	perennial	monocotyledonous	2	9245	9245		15.75	6.5	4.15	0.3			0.25	0.15
Alliaria petiolata	Brassicaceae	perennial	dicotyledonous	2	1323	1323	0.6	9.5	3.25		0.325		0.7	5	0.225	3.5	1.5
Allium altaicum	Amaryllidaceae	perennial	monocotyledonous	2	14308	14308	28
Allium caeruleum	Amaryllidaceae	perennial	monocotyledonous	2	11466	11466				0.3	0.4		0.4
Allium caesium	Amaryllidaceae	perennial	monocotyledonous	2	12642	12642				0.2	0.5		0.5
Allium carolinianum	Amaryllidaceae	perennial	monocotyledonous	2	12936	12936				0.83		0.7	0.8
Allium cepa	Amaryllidaceae	perennial	monocotyledonous	2	17542	17542				0.125
Allium chinense	Amaryllidaceae	perennial	monocotyledonous	4	32046	16023					0.5		0.6
Allium decipiens	Amaryllidaceae	perennial	monocotyledonous	2	20687.8	20687.8				1.75
Allium fetisowii	Amaryllidaceae	perennial	monocotyledonous	2	12867.4	12867.4				0.85
Allium fistulosum	Amaryllidaceae	perennial	monocotyledonous	2	11642.4	11642.4				1	0.6		0.725
Allium galanthum	Amaryllidaceae	perennial	monocotyledonous	2	11956	11956	0.25			0.65	0.41		0.41
Allium giganteum	Amaryllidaceae	perennial	monocotyledonous	2	20168.4	20168.4	0.45
Allium hookeri	Amaryllidaceae	perennial	monocotyledonous	2	15484	10322.7				1	0.575		0.575
Allium hymenorrhizum	Amaryllidaceae	perennial	monocotyledonous	2	12544	12544				0.4	0.425		0.505
Allium kurssanovii	Amaryllidaceae	perennial	monocotyledonous	2	15680	15680				0.35
Allium ledebourianum	Amaryllidaceae	perennial	monocotyledonous	2	8722	8722				0.75	0.6		0.6
Allium leucocephalum	Amaryllidaceae	perennial	monocotyledonous	2	12936	12936				0.03	0.425		0.475
Allium lineare	Amaryllidaceae	perennial	monocotyledonous	2	12838	4279.33				0.1	0.375		0.425
Allium macrostemon	Amaryllidaceae	perennial	monocotyledonous	4	21168	10584				0.35	0.475		0.475
Allium mairei	Amaryllidaceae	perennial	monocotyledonous	2	13818	13818				0.55	1		1
Allium mongolicum	Amaryllidaceae	perennial	monocotyledonous	2	14014	14014				0.1	0.75		0.8
Allium neriniflorum	Amaryllidaceae	perennial	monocotyledonous	2	21756	21756				0.2	0.85		0.9
Allium nutans	Amaryllidaceae	perennial	monocotyledonous	4	22148	5537				1.05	1		0.575
Allium obliquum	Amaryllidaceae	perennial	monocotyledonous	2	12936	12936				1.25	0.425		0.475
Allium oliganthum	Amaryllidaceae	perennial	monocotyledonous	2	9114	9114				0.15			0.7
Allium pallasii	Amaryllidaceae	perennial	monocotyledonous	2	9702	9702				0.15	0.35		0.35
Allium porrum	Amaryllidaceae	perennial	monocotyledonous	4	28714	14357				0.3			0.475
Allium ramosum	Amaryllidaceae	perennial	monocotyledonous	4	30772	15386				0.475	0.725		0.725
Allium robustum	Amaryllidaceae	perennial	monocotyledonous	2	15748.6	15748.6					0.574		0.559			2.895	1.605
Allium sativum	Amaryllidaceae	perennial	monocotyledonous	2	15876	15876				2.5	0.4		0.3
Allium saxatile	Amaryllidaceae	perennial	monocotyledonous	2	13524	13524				0.1	0.4		0.45
Allium schoenoprasum	Amaryllidaceae	perennial	monocotyledonous	2	8232	4116				2.6	0.9		0.9
Allium senescens	Amaryllidaceae	perennial	monocotyledonous	4	21168	10584				0.6	0.41		0.46
Allium splendens	Amaryllidaceae	perennial	monocotyledonous	4	23814	7938				0.25			0.5625
Allium tenuissimum	Amaryllidaceae	perennial	monocotyledonous	2	12740	12740				0.065	0.34		0.36
Allium thunbergii	Amaryllidaceae	perennial	monocotyledonous	4	25872	12936				0.25	0.45		0.5
Allium tuberosum	Amaryllidaceae	perennial	monocotyledonous	4	31448.2	15724.1				0.457	0.55		0.55
Allium tulipifolium	Amaryllidaceae	perennial	monocotyledonous	4	15758.4	15758.4				1.5			0.8375
Allium victorialis	Amaryllidaceae	perennial	monocotyledonous	2	18620	9310	0.14	6	14	6.25	0.45		0.55
Allium wallichii	Amaryllidaceae	perennial	monocotyledonous	2	15876	7938				55	0.7		0.7
Allium winklerianum	Amaryllidaceae	perennial	monocotyledonous	2	16106.3	16106.3				1.5			2.375
Alnus glutinosa	Betulaceae	perennial	dicotyledonous	2	494.9	247.45			9	7.25				1.3
Alocasia cucullata	Araceae	annual	monocotyledonous	2	8200.15	8200.15		52.5	25	17.5				0.7	0.7
Alocasia longiloba	Araceae	perennial	monocotyledonous	2	9163	9163		28.5	35	14				0.7	0.7
Aloe marlothii	Asphodelaceae	perennial	dicotyledonous	2	15435	15435	5		125	22.5			0.325
Aloe vera	Asphodelaceae	perennial	dicotyledonous	2	16072	16072	0.5		25	4.5			2.5
Alopecurus myosuroides	Poaceae	annual	monocotyledonous	2	4214	4214	0.45			0.3				0.25
Alopecurus pratensis	Poaceae	perennial	monocotyledonous	2	6664	3332	1.5		15	0.65				0.3
Alstonia macrophylla	Apocynaceae	perennial	dicotyledonous	2	717.85	717.85	7	1.75	22.5	6				32.5	0.35	8
Amana edulis	Liliaceae	perennial	monocotyledonous	2	21045.5	10522.8	0.175		17.5	0.7			2.5	0.6
Amaranthus albus	Amaranthaceae	annual	dicotyledonous	4	539	269.5	0.5	0.4	1.25				0.1	0.135		1	1
Amaranthus blitoides	Amaranthaceae	annual	dicotyledonous	4	548.8	274.4	0.325	1	1.5	0.65			0.175	0.2		1.5
Amaranthus caudatus	Amaranthaceae	annual	dicotyledonous	2	588	588	15	8	9.5	5			0.225	0.3	0.3	1	1
Amaranthus cruentus	Amaranthaceae	annual	dicotyledonous	2	490	490	2		8.5
Amaranthus hybridus	Amaranthaceae	annual	dicotyledonous	2	686	686	0.5	1.75	3.75	2			0.2	0.2		1	1
Amaranthus hypochondriacus	Amaranthaceae	annual	dicotyledonous	2	490	490	0.5	4.25	6.5	2.5			0.225	0.35		1	1
Amaranthus retroflexus	Amaranthaceae	annual	dicotyledonous	2	882	882	1	3.5	8.5	3.5			0.225	0.15		1	1
Amaranthus spinosus	Amaranthaceae	annual	dicotyledonous	2	980	980	0.65	4.5	7.5	3.25				0.11		1	1
Amaranthus tricolor	Amaranthaceae	annual	dicotyledonous	2	1176	1176	1.15	4	7	4.5			0.35	0.225		1
Amaranthus tuberculatus	Amaranthaceae	annual	dicotyledonous	2	700.7	700.7			2.75	1			0.25
Ambrosia artemisiifolia	Asteraceae	annual	dicotyledonous	4	1151.5	575.75	0.85					0.2
Ambrosia trifida	Asteraceae	annual	dicotyledonous	2	1871.8	1871.8	1.1	2.75				0.15
Amoora rohituka	Meliaceae	perennial	dicotyledonous	2	882	882	25
Amorphophallus oncophyllus	Araceae	perennial	monocotyledonous	2	9506	6337.33	1	90
Amorphophallus paeoniifolius	Araceae	perennial	monocotyledonous	2	4116	4116		125	10.5					2.75		14	7
Anagallis arvensis	Primulaceae	annual	dicotyledonous	4	1764	882	0.2		1.6	0.9	0.475	0.5	0.285	0.35	0.35
Ananas comosus	Bromeliaceae	perennial	monocotyledonous	2	534.1	534.1	0.65		65	5.5	1		2	15
Anchusa officinalis	Boraginaceae	perennial	dicotyledonous	2	7158.9	7158.9						0.6		0.3
Andropogon ischaemum	Poaceae	perennial	monocotyledonous	2	1180.9	1180.9	0.475
Anemarrhena asphodeloides	Asparagaceae	perennial	monocotyledonous	2	2842	2842	0.375		37.5	0.625				1.05	0.55	8.5
Anemone coronaria	Ranunculaceae	perennial	dicotyledonous	2	10937	10937						10
Anemone flaccida	Ranunculaceae	perennial	dicotyledonous	2	28077	28077	0.275		5.5	10.25	0.85
Anemone narcissiflora	Ranunculaceae	perennial	dicotyledonous	4	8775.5	8775.5	0.33		8.3	5.9	1.35
Anemone sylvestris	Ranunculaceae	perennial	dicotyledonous	2	7899	7899					1.75			2
Anemone tetrasepala	Ranunculaceae	perennial	dicotyledonous	2	22246	22246		25	8	11
Anethum graveolens	Apiaceae	annual	dicotyledonous	2	1176	1176	1.2							0.4	0.225
Annona glabra	Annonaceae	perennial	dicotyledonous	4	1274	637	10		13				2.75	9	6.25
Annona reticulata	Annonaceae	perennial	dicotyledonous	2	1274	1274	6	1.25	19.5	5.25			2.75	8.75
Annona squamosa	Annonaceae	perennial	dicotyledonous	2	1176	1176	8		11.75	4.75		2		7.5
Anogeissus acuminata	Combretaceae	perennial	dicotyledonous	2	1372	1372	20	0.4	6.5					0.5
Anredera cordifolia	Basellaceae	perennial	dicotyledonous	2	1425.9	1425.9			4	3.5		0.5	0.3
Anthemis cotula	Asteraceae	annual	dicotyledonous	2	4091.5	4091.5	0.4					1.5
Anthemis tinctoria	Asteraceae	perennial	dicotyledonous	2	4101.3	4101.3	0.45					3.5
Anthoxanthum alpinum	Poaceae	perennial	monocotyledonous	2	2703.33	1351.66	0.3
Anthoxanthum odoratum	Poaceae	perennial	monocotyledonous	4	5782	2891	0.4		5.5	1				0.15
Anthriscus sylvestris	Apiaceae	perennial	dicotyledonous	2	2254	2254	1.5		2	1				0.75	0.1125
Antirrhinum majus	Plantaginaceae	perennial	dicotyledonous	2	634.06	634.06	0.55
Aponogeton undulatus	Aponogetonaceae	perennial	monocotyledonous	2	1666	1666								0.6	0.4
Apostasia odorata	Orchidaceae	perennial	monocotyledonous	2	396.9	396.9	0.275	1.5	12	1.3	0.75	1		1.75	0.25
Apostasia wallichii	Orchidaceae	perennial	monocotyledonous	2	1073.1	1073.1	0.4		12.5	0.95	0.5	0.85
Arabidopsis lyrata	Brassicaceae	perennial	dicotyledonous	2	245	122.5					0.25		0.45	2.75		1.05
Arabidopsis thaliana	Brassicaceae	annual	dicotyledonous	2	156.8	78.4	0.275		3	0.9	0.15		0.25	1.2	0.1
Arabidopsis wallichii	Brassicaceae	annual	dicotyledonous	2	390	390	0.4		3	1.5	0.15		0.2	6	0.1	0.75
Arabis alpina	Brassicaceae	perennial	dicotyledonous	2	372.4	372.4	0.185		2.5	0.65				3.75	0.07
Arabis auriculata	Brassicaceae	annual	dicotyledonous	2	224.91	224.91	0.205		1.5	0.5	0.225		0.275	2.25	0.1	0.5
Arabis hirsuta	Brassicaceae	annual	dicotyledonous	4	672.28	336.14	0.6		4	1	0.4		0.5	5		1.1
Arabis tibetica	Brassicaceae	perennial	dicotyledonous	2	323.4	323.4	0.15		2.5	0.65	0.225		0.4	4.25	0.125	1
Arachis duranensis	Fabaceae	annual	dicotyledonous	2	1242.64	1242.64	0.125
Arachis hypogaea	Fabaceae	annual	dicotyledonous	4	2812.6	1406.3	0.55	0.35	3	1.25		0.8		3.5	1.15	7.5
Arceuthobium oxycedri	Loranthaceae	perennial	dicotyledonous	2	9319.8	9319.8	0.105		0.1		0.12	0.1		0.25	0.15
Arctium lappa	Asteraceae	perennial	dicotyledonous	2	975.1	487.55	2	32	30	21		1.4		0.6	0.25
Ardisia crenata	Primulaceae	perennial	dicotyledonous	2	2597	2597	1.5	1	11	3	0.15	0.5		0.7	0.7
Areca concinna	Arecaceae	perennial	monocotyledonous	2	5880	5880			1					3.5	1.5
Arenaria serpyllifolia	Caryophyllaceae	annual	dicotyledonous	4	784	392	0.2		0.8	0.5	0.35		0.1458
Argyranthemum frutescens	Asteraceae	perennial	dicotyledonous	2	7060.9	7060.9	1	2.75	4.5
Arisaema ciliatum	Araceae	perennial	monocotyledonous	2	4792.2	4792.2		27	5.75	1.3
Arisaema flavum	Araceae	perennial	monocotyledonous	2	4959.5	2479.75		19.5	7.25	1.8				0.35	0.4	2.25
Armeria maritima	Plumbaginaceae	perennial	dicotyledonous	2	4189.5	4189.5	0.35
Aronia arbutifolia	Rosaceae	perennial	dicotyledonous	4	1274	1274						1		0.65
Aronia melanocarpa	Rosaceae	perennial	dicotyledonous	2	1244.6	1244.6								1.1
Arrhenatherum elatius	Poaceae	perennial	monocotyledonous	4	7840	3920	1.25		19.5	0.6
Artemisia absinthium	Asteraceae	perennial	dicotyledonous	2	4615.8	4615.8	1.05
Artemisia annua	Asteraceae	annual	dicotyledonous	2	1862	1862	1.5	1.5
Artemisia aschurbajewii	Asteraceae	perennial	dicotyledonous	4	5076.4	2538.2	0.35	1	0.75	0.2
Artemisia austriaca	Asteraceae	perennial	dicotyledonous	2	2915.5	2915.5	0.325
Artemisia bargusinensis	Asteraceae	perennial	dicotyledonous	4	4263	2131.5	0.35	6	1.25	0.15
Artemisia campestris	Asteraceae	perennial	dicotyledonous	2	2876.3	1438.15	0.45	4	0.7	0.1
Artemisia depauperata	Asteraceae	perennial	dicotyledonous	4	4321.8	2160.9	0.13	2	0.45	0.1
Artemisia desertorum	Asteraceae	perennial	dicotyledonous	4	4052.3	2026.15	0.5	2	1.5	0.45
Artemisia dracunculus	Asteraceae	perennial	dicotyledonous	2	2058	411.6	1.2		5.75	0.25
Artemisia dubia	Asteraceae	perennial	dicotyledonous	6	8624	2874.67	1		8.5	5
Artemisia frigida	Asteraceae	perennial	dicotyledonous	2	2572.5	2572.5	0.5		0.6	0.6
Artemisia giraldii	Asteraceae	perennial	dicotyledonous	2	2940	2940	0.85		2.5	1.15
Artemisia lagocephala	Asteraceae	perennial	dicotyledonous	2	3307.5	3307.5	0.6		4.5	0.65
Artemisia macilenta	Asteraceae	perennial	dicotyledonous	4	4434.5	2217.25	0.55	2	0.11	0.065
Artemisia marschalliana	Asteraceae	perennial	dicotyledonous	2	2631.3	2631.3		4.5	1.05	0.1
Artemisia oxycephala	Asteraceae	perennial	dicotyledonous	2	2062.9	2062.9	0.65		1.75	0.175
Artemisia persica	Asteraceae	perennial	dicotyledonous	2	3209.5	3209.5	0.475	0.75	0.5	0.05
Artemisia princeps	Asteraceae	perennial	dicotyledonous	6	7154	2384.67	1.05	2	9	6
Artemisia scoparia	Asteraceae	annual	dicotyledonous	2	1734.6	1734.6	0.85	3
Artemisia sieversiana	Asteraceae	annual	dicotyledonous	2	3023.3	3023.3	1	2.5	0.6	0.15
Artemisia tournefortiana	Asteraceae	annual	dicotyledonous	2	3459.4	3459.4	1.2	4	0.4
Artemisia tridentata	Asteraceae	perennial	dicotyledonous	2	4008.2	2004.1						0.2		0.15		1
Artemisia vulgaris	Asteraceae	perennial	dicotyledonous	2	3180.1	1590.05	1.025		9	5.75
Artocarpus lakoocha	Moraceae	perennial	dicotyledonous	2	1176	1176	12.5		27.5	17.5				7	7
Arum elongatum	Araceae	perennial	monocotyledonous	2	4370.8	4370.8	0.55
Arundo donax	Poaceae	perennial	monocotyledonous	2	2744	914.667	4.5		40	4
Asarum porphyronotum	Aristolochiaceae	perennial	dicotyledonous	2	3155.6	3155.6		10	10	9.5		2.25	1.2
Asarum pulchellum	Aristolochiaceae	perennial	dicotyledonous	2	2979.2	1489.6	0.1	16	6.5	7.45			1	1.5	1.5
Asarum sieboldii	Aristolochiaceae	perennial	dicotyledonous	2	2597	2597		13	7.5	9			1.25	1.5	1.5
Asarum splendens	Aristolochiaceae	perennial	dicotyledonous	2	8771	8771		12	8	7		5.5	1.4
Asclepias incarnata	Apocynaceae	perennial	dicotyledonous	2	343	343			11					12
Asimina triloba	Annonaceae	perennial	dicotyledonous	2	784	784						5
Askellia karelinii	Asteraceae	perennial	dicotyledonous	2	6644.4	6644.4	0.07	3						0.7
Asparagus cochinchinensis	Asparagaceae	perennial	monocotyledonous	2	2401	1200.5			4.25	0.15			0.275	0.65
Asparagus densiflorus	Asparagaceae	perennial	monocotyledonous	2	2139	534.75	1		2	0.2		0.35	0.2	0.9
Asparagus officinalis	Asparagaceae	perennial	monocotyledonous	2	1430.8	715.4	1		1.75	0.04			0.425	0.78
Asperugo procumbens	Boraginaceae	annual	dicotyledonous	2	323.4	107.8			6.5	1.15	0.16	0.25		0.3
Aspidistra elatior	Asparagaceae	perennial	monocotyledonous	2	17542	8771	0.3	20	34	9.5			1.5
Aster alpinus	Asteraceae	perennial	dicotyledonous	2	3381	3381	0.18		5.5	0.95		3.25		0.3	0.11
Aster novi-belgii	Asteraceae	perennial	dicotyledonous	2	2116.8	2116.8	0.55
Astragalus cruciatus	Fabaceae	annual	dicotyledonous	2	681.1	681.1	0.175		0.75	0.25				1.25
Astrantia major	Apiaceae	perennial	dicotyledonous	2	1215.2	607.6							0.25	0.2	0.2
Astrophytum ornatum	Cactaceae	perennial	dicotyledonous	2	1793.4	1793.4	1					8
Atriplex hortensis	Amaranthaceae	annual	dicotyledonous	2	1176	1176	2	2	15	10.5				1.25		3.5
Atriplex nummularia	Amaranthaceae	perennial	dicotyledonous	2	2930.2	1465.1	2		1.25	0.8
Atriplex patula	Amaranthaceae	annual	dicotyledonous	4	2058	1029	0.6	0.6	3.5	0.9						2
Atriplex prostrata	Amaranthaceae	annual	dicotyledonous	2	739.9	739.9	1	2	7.5	7				0.12
Atropa belladonna	Solanaceae	perennial	dicotyledonous	6	1960	653.333		4	16	7.5	1.35	2.75		1.75	1.75	1.75	1.5
Aucuba japonica	Garryaceae	perennial	dicotyledonous	2	12593	6296.5	3		14	8.5			0.4	2	0.6
Avena barbata	Poaceae	annual	monocotyledonous	4	8045.8	4022.9	0.65			0.5
Avena eriantha	Poaceae	annual	monocotyledonous	2	4988.2	4988.2	0.45		20	0.5
Avena fatua	Poaceae	annual	monocotyledonous	6	12646.9	4215.63	0.9		20	0.8				0.7
Avena ludoviciana	Poaceae	annual	monocotyledonous	6	13524	4508	0.75		25	1.5
Avena sativa	Poaceae	annual	monocotyledonous	6	12593	4197.67	1.1		13.5	0.75				1
Averrhoa carambola	Oxalidaceae	perennial	dicotyledonous	2	235.2	235.2	12		5	2.75	0.5		0.9	6.5
Bacopa caroliniana	Plantaginaceae	perennial	dicotyledonous	2	1176	588			1.75	0.9				0.6
Bambusa glaucescens	Poaceae	perennial	monocotyledonous	4	1543.5	1543.5	5.5
Bambusa multiplex	Poaceae	perennial	monocotyledonous	4	1523.9	1523.9	5.5		10.5	1.15
Bambusa textilis	Poaceae	perennial	monocotyledonous	4	1607.2	1607.2	9		13	1.5
Bambusa tulda	Poaceae	perennial	monocotyledonous	4	1504.3	1504.3	9	0.2	17.5	2				0.75
Bambusa tuldoides	Poaceae	perennial	monocotyledonous	4	1455.3	1455.3	8		14	1.75				0.8	0.15
Bambusa vulgaris	Poaceae	perennial	monocotyledonous	4	1440.6	1440.6	11.5		20	1.9
Banksia ericifolia	Proteaceae	perennial	dicotyledonous	2	622.3	622.3	1.5
Barringtonia acutangula	Lecythidaceae	perennial	dicotyledonous	2	1119.65	1119.65	6		17.5	5.5		2		3
Basella alba	Basellaceae	perennial	dicotyledonous	2	1756.65	878.325		2	6	5				0.55	0.55
Bauhinia blakeana	Fabaceae	perennial	dicotyledonous	2	583.1	291.55		3.75	10.75	11.5	2.5		6.5
Bauhinia galpinii	Fabaceae	perennial	dicotyledonous	2	641.9	641.9						7
Bauhinia purpurea	Fabaceae	perennial	dicotyledonous	2	588	588	8.5	3.5	12.5	11.5	2.25		4.5	18.5	2.25	13.5
Bauhinia tomentosa	Fabaceae	perennial	dicotyledonous	2	612.5	612.5	2.5				2		4.75	11	1.35	7
Beaucarnea recurvata	Asparagaceae	perennial	monocotyledonous	2	8624	4312	2.5
Begonia coccinea	Begoniaceae	perennial	dicotyledonous	2	548.8	365.867	0.7
Begonia cucullata	Begoniaceae	perennial	dicotyledonous	2	294	147	0.225
Begonia grandis	Begoniaceae	perennial	dicotyledonous	2	666.4	666.4	0.5	8.75	14	10.5			1.2	1.1	0.7
Begonia maculata	Begoniaceae	perennial	dicotyledonous	2	519.4	259.7	0.75	2.25	15	4.5		2.5
Bellis perennis	Asteraceae	perennial	dicotyledonous	2	1545	1545	0.1					3
Benincasa hispida	Cucurbitaceae	annual	dicotyledonous	2	1078	1078				22.5	1	4.5		42.5	17.5	10.5	6
Berberis aggregata	Berberidaceae	perennial	dicotyledonous	2	882	882	2.5		1.65	0.95	0.3		0.35	0.65
Berberis gilgiana	Berberidaceae	perennial	dicotyledonous	4	2136.4	2136.4	1.5	0.15	2.75	0.95	0.2325		0.3	0.85	0.55
Berberis koreana	Berberidaceae	perennial	dicotyledonous	2	490	490		0.45	8.25	3.2				0.75	0.75
Berberis soulieana	Berberidaceae	perennial	dicotyledonous	2	1347.5	1347.5	2	0.15	6.75	1.75	0.5		0.5	0.75	0.5
Berberis thunbergii	Berberidaceae	perennial	dicotyledonous	2	1519	1519	1	0.5	1.5	0.85	0.475		0.575	0.8	0.4
Berrya cordifolia	Malvaceae	perennial	dicotyledonous	2	548.8	274.4		10	15	7	0.4		0.8
Berteroa incana	Brassicaceae	perennial	dicotyledonous	2	695.8	695.8	0.5		5	1.15	0.285		0.65	0.6	0.4
Berula erecta	Apiaceae	perennial	dicotyledonous	2	426.3	426.3	0.5		4.5	2				0.2	0.15
Beta vulgaris	Amaranthaceae	perennial	dicotyledonous	2	901.6	901.6			25	12.5						2.5
Betula albosinensis	Betulaceae	perennial	dicotyledonous	4	999.6	499.8	30	10	5.5	3.5				0.25
Betula alnoides	Betulaceae	perennial	dicotyledonous	2	955.5	477.75	16	2.75	8	4				0.175
Betula calcicola	Betulaceae	perennial	dicotyledonous	2	445.9	445.9	2.2		2.6					0.25	0.2
Betula chinensis	Betulaceae	perennial	dicotyledonous	6	1352.4	450.8	3.5	0.6	3.75	3				0.25	0.2
Betula costata	Betulaceae	perennial	dicotyledonous	2	455.7	455.7	30	1.4	5.25	3				0.25
Betula cylindrostachya	Betulaceae	perennial	dicotyledonous	2	935.9	467.95	17	1.15	9.5	5				0.2	0.15
Betula dahurica	Betulaceae	perennial	dicotyledonous	4	1857.1	464.275	13	1	6	4.25
Betula delavayi	Betulaceae	perennial	dicotyledonous	4	1568	522.667	9	0.8	5	3				0.3	0.2
Betula ermanii	Betulaceae	perennial	dicotyledonous	4	980	490	14	1.7	4.5	3.1				0.25	0.19
Betula fargesii	Betulaceae	perennial	dicotyledonous	10	2533.3	506.66	12
Betula humilis	Betulaceae	perennial	dicotyledonous	2	480.2	480.2	1.5	0.5	2.5	1.3				0.2	0.15
Betula insignis	Betulaceae	perennial	dicotyledonous	10	2307.9	461.58	17.5	1.4	10.5	4.5				0.4	0.15
Betula luminifera	Betulaceae	perennial	dicotyledonous	2	490	490	20	1.5	7.25	4.25				0.2
Betula microphylla	Betulaceae	perennial	dicotyledonous	4	886.9	443.45	5.5	1	3.25	2.25				0.25	0.15
Betula middendorffii	Betulaceae	perennial	dicotyledonous	4	1009.4	504.7		0.3	2.1	1.65				0.2	0.15
Betula nana	Betulaceae	perennial	dicotyledonous	2	447.8	447.8								0.25	0.18
Betula ovalifolia	Betulaceae	perennial	dicotyledonous	4	940.8	470.4	1.5	0.5	4.25	3				0.3	0.15
Betula pendula	Betulaceae	perennial	dicotyledonous	2	480.2	480.2	25	2.5	5.25	3.75				0.2	0.1
Betula potaninii	Betulaceae	perennial	dicotyledonous	4	529.2	529.2	4		3.6	1.75				0.15	0.1
Betula schmidtii	Betulaceae	perennial	dicotyledonous	4	450.8	450.8	27.5		6	3.5				0.2	0.125
Betula utilis	Betulaceae	perennial	dicotyledonous	4	1053.5	526.75	33	1.4	6.5	4.25				0.25	0.175
Bidens cernua	Asteraceae	annual	dicotyledonous	2	2254	2254	0.5		12.5	1.75				0.575
Bidens frondosa	Asteraceae	annual	dicotyledonous	2	1553.3	776.65	0.7		6.5	2		0.3		0.75
Bidens pilosa	Asteraceae	annual	dicotyledonous	2	1666	555.333	0.65		3.25	2				1	0.1
Bidens radiata	Asteraceae	annual	dicotyledonous	4	2108	1054	0.5	2	7.5			0.225		0.35
Billbergia nutans	Bromeliaceae	perennial	monocotyledonous	2	368.48	368.48					2		3.8
Bischofia javanica	Phyllanthaceae	perennial	dicotyledonous	2	1862	931	40	3.5	11	6				0.95	0.95	5
Bismarckia nobilis	Arecaceae	perennial	monocotyledonous	2	1960	1960	25		300					4.5	3
Bixa orellana	Bixaceae	perennial	dicotyledonous	2	191.1	191.1	6	3.75	15	10.5	0.9	4.5	1.5	3.25
Bletilla striata	Orchidaceae	perennial	monocotyledonous	2	2572.5	2572.5	0.39		18.5	2.75	2.75		2.55
Boenninghausenia albiflora	Rutaceae	perennial	dicotyledonous	2	294	294			1.75	1.25	0.1		0.75	0.5		1
Bombax ceiba	Malvaceae	perennial	dicotyledonous	4	1590.05	1590.05	25	2.75	13	4.5	2.5	10	9	12.5	4.75
Borago officinalis	Boraginaceae	annual	dicotyledonous	2	1666	1666	0.55
Borassus flabellifer	Arecaceae	perennial	monocotyledonous	2	8428	8428	16.5	100		300		2.5		12.5
Bougainvillea glabra	Nyctaginaceae	perennial	dicotyledonous	2	4018	4018		1	9	4.5
Bougainvillea spectabilis	Nyctaginaceae	perennial	dicotyledonous	2	4312	4312							0.425	2.25
Bouteloua curtipendula	Poaceae	perennial	monocotyledonous	4	529.2	264.6	0.65		25	0.3
Bouteloua gracilis	Poaceae	perennial	monocotyledonous	8	19306	19306	0.4		25	0.15
Brachyelytrum erectum	Poaceae	perennial	monocotyledonous	2	1470	1470	0.8		12.5	0.75
Brachypodium distachyon	Poaceae	annual	monocotyledonous	2	309.19	309.19	0.135
Brachypodium pinnatum	Poaceae	perennial	monocotyledonous	2	431.69	215.845			30	0.8
Brachypodium sylvaticum	Poaceae	perennial	monocotyledonous	2	422.38	422.38	0.7		20	0.9
Brasenia schreberi	Cabombaceae	perennial	dicotyledonous	2	1195.6	1195.6		32.5	4.75	7.5		1.5	1.25	1
Brassica campestris	Brassicaceae	annual	dicotyledonous	2	588	588	0.6							5.5	0.3	1.5	1.5
Brassica juncea	Brassicaceae	annual	dicotyledonous	4	1470	735	0.9	6	25		0.45		0.9	4.25	0.275	1	1
Brassica napus	Brassicaceae	annual	dicotyledonous	4	1078	539	0.4	4.25	15	4	0.65		1.25	6		1.5	1.5
Brassica oleracea	Brassicaceae	perennial	dicotyledonous	2	784	784			40					7.5		2	2
Brassica rapa	Brassicaceae	perennial	dicotyledonous	2	784	784	1	13	27		0.5		0.6	5.75		1.8	1.8
Bridelia retusa	Phyllanthaceae	perennial	dicotyledonous	2	1274	1274	10	1.85	20	11.5	0.12		0.1	0.8	0.8
Briggsia mihieri	Gesneriaceae	perennial	dicotyledonous	2	989.8	989.8		5.5	5.5	3.5	0.5	4.1		5.2	0.375
Briza maxima	Poaceae	annual	monocotyledonous	2	6370	6370	0.2		7	0.5
Briza media	Poaceae	perennial	monocotyledonous	2	5096	2548	0.5		10	0.5
Briza minor	Poaceae	annual	monocotyledonous	2	2842	2842	0.25		8	0.7
Bromus arvensis	Poaceae	annual	monocotyledonous	2	6174	6174	0.7		15	0.45				0.8	0.1
Bromus brachystachys	Poaceae	annual	monocotyledonous	2	5586	5586	0.1		3.5	0.2
Bromus carinatus	Poaceae	perennial	monocotyledonous	4	11240.6	2810.15	0.45		25	0.75
Bromus ciliatus	Poaceae	perennial	monocotyledonous	2	9373.7	4686.85	0.95		2.5	0.8				1
Bromus commutatus	Poaceae	annual	monocotyledonous	4	10682	5341	0.625		25	0.65				0.7	0.2
Bromus danthoniae	Poaceae	annual	monocotyledonous	2	6174	6174	0.4		12.5	0.3
Bromus diandrus	Poaceae	annual	monocotyledonous	8	11662	2915.5	0.6		12.5	0.6
Bromus erectus	Poaceae	perennial	monocotyledonous	2	3033.1	758.275	0.7		27.5	0.25
Bromus grossus	Poaceae	annual	monocotyledonous	4	13622	6811	0.9							1.5
Bromus hordeaceus	Poaceae	annual	monocotyledonous	4	9016	4508	0.55
Bromus inermis	Poaceae	perennial	monocotyledonous	8	5752.6	1150.52	0.85		25	0.6				0.8
Bromus intermedius	Poaceae	annual	monocotyledonous	2	12642	6321	0.4		7.5	0.3
Bromus japonicus	Poaceae	annual	monocotyledonous	2	5390	5390	0.65		21	0.6				0.75
Bromus lepidus	Poaceae	annual	monocotyledonous	4	7742	3871	0.35		10	0.3
Bromus madritensis	Poaceae	annual	monocotyledonous	4	4802	2401	0.5		20	0.3
Bromus marginatus	Poaceae	perennial	monocotyledonous	8	5292	1323	0.5		15	0.7
Bromus mollis	Poaceae	annual	monocotyledonous	2	10388	5194	0.55			0.4
Bromus oxyodon	Poaceae	annual	monocotyledonous	4	7546	3773	0.45		15	0.6				0.9	0.2
Bromus racemosus	Poaceae	annual	monocotyledonous	4	13230	6615	0.625		12.5	0.3				0.7	0.2
Bromus rigidus	Poaceae	annual	monocotyledonous	6	8428	2809.33	0.45		12.5	0.5
Bromus riparius	Poaceae	perennial	monocotyledonous	2	3008.6	601.72	0.6		17.5	0.15
Bromus rubens	Poaceae	annual	monocotyledonous	4	4802	2401	0.25		7.5	0.4
Bromus scoparius	Poaceae	annual	monocotyledonous	2	4704	4704	0.35		15	0.35
Bromus secalinus	Poaceae	annual	monocotyledonous	4	13720	6860	0.65		10	0.45				0.5	0.1
Bromus squarrosus	Poaceae	annual	monocotyledonous	2	5586	5586	0.4		15	0.35
Bromus sterilis	Poaceae	annual	monocotyledonous	2	2920.4	2920.4	0.75		12.5	0.7
Bromus tectorum	Poaceae	annual	monocotyledonous	2	3234	3234	0.4		10	0.3				0.85		2.5	1.5
Bromus unioloides	Poaceae	perennial	monocotyledonous	6	7252	2417.33	0.8
Bromus variegatus	Poaceae	perennial	monocotyledonous	2	3312.4	3312.4	0.2		5	0.3
Buchloe dactyloides	Poaceae	perennial	monocotyledonous	4	779.1	389.55	0.15		11.5	0.15
Buddleja davidii	Scrophulariaceae	perennial	dicotyledonous	4	1342.6	671.3		0.3	10.5	3.9	0.25	0.85	0.225	0.7	0.175	3	0.5
Buddleja lindleyana	Scrophulariaceae	perennial	dicotyledonous	2	921.2	921.2		0.85	7	3	0.4	0.165	0.35	0.55	0.175
Bulbophyllum medusae	Orchidaceae	perennial	monocotyledonous	2	1264.2	1264.2						10
Bulbophyllum reptans	Orchidaceae	perennial	monocotyledonous	2	4018	4018		1.5	11	1.2	0.85		0.35
Bunias orientalis	Brassicaceae	perennial	dicotyledonous	2	2538.2	2538.2	0.6		1.75	0.475	0.3	0.3	0.5	0.7	0.35	3	3
Buphthalmum salicifolium	Asteraceae	perennial	dicotyledonous	2	2440.2	2440.2	0.6					0.4		0.25
Bupleurum candollei	Apiaceae	perennial	dicotyledonous	2	2842	2842	1		13.5	0.65				0.25	0.18
Bupleurum longicaule	Apiaceae	perennial	dicotyledonous	2	3038	3038	0.6		8	0.5				0.45	0.275
Burmannia disticha	Burmanniaceae	perennial	monocotyledonous	2	1705	1705	0.45		5.5	1.05			0.275
Butea monosperma	Fabaceae	perennial	dicotyledonous	2	548.8	548.8	15	0.8	15.5	13.5	1.1	4.75	4.625	13.5	3.75	27	34.5
Butomus umbellatus	Butomaceae	perennial	monocotyledonous	3	5520	3680	0.75		75	0.65		2
Buxus bodinieri	Buxaceae	perennial	dicotyledonous	2	798.7	798.7	3.5	0.15	3	1.3	0.25			0.5
Buxus harlandii	Buxaceae	perennial	dicotyledonous	4	1391.6	695.8	0.75		3	7	0.2			0.7
Buxus henryi	Buxaceae	perennial	dicotyledonous	2	759.5	759.5	3	0.15	5.5	2.5	0.475			0.6
Buxus microphylla	Buxaceae	perennial	dicotyledonous	2	705.6	352.8	6	0.15	2.5	1.4	0.275			0.8	0.8
Buxus myrica	Buxaceae	perennial	dicotyledonous	2	965.3	965.3	2	0.2	5.5	1.5	0.2625			0.9
Caesalpinia pulcherrima	Fabaceae	perennial	dicotyledonous	2	1764	1764					1.2		1.75	8	1.75
Cajanus cajan	Fabaceae	perennial	dicotyledonous	2	882	882	2	0.15	7.5	2.25	0.7	1.9		5.5	0.85
Cajanus goensis	Fabaceae	perennial	dicotyledonous	2	1960	1960		0.35	7.5	4.25		3	2.8	5	1	4	4
Cajanus mollis	Fabaceae	perennial	dicotyledonous	2	803.6	803.6			5.5	3.25		1.5		5.5	0.9	3
Cajanus scarabaeoides	Fabaceae	perennial	dicotyledonous	2	1862	1862			0.95	1.9		1		2	0.6	4
Cajanus volubilis	Fabaceae	perennial	dicotyledonous	2	1176	1176			5.25	4.75		1.5		4	0.9		4
Cakile edentula	Brassicaceae	perennial	dicotyledonous	2	823.2	823.2								2.05
Caladium bicolor	Araceae	annual	monocotyledonous	2	5407.15	5407.15	0.2	20
Calamagrostis arundinacea	Poaceae	perennial	monocotyledonous	2	2655.8	2655.8	0.55
Calamus palustris	Arecaceae	perennial	monocotyledonous	2	2200.1	2200.1		12.5	40	4.5	0.2	0.4		1.65	1.1	10	7
Calamus tetradactylus	Arecaceae	perennial	monocotyledonous	2	1450.4	1450.4			15	1.7	0.15	0.3		0.9	0.9	6	6
Calamus viminalis	Arecaceae	perennial	monocotyledonous	2	2254	2254		15	27.5	2.15				0.85			6
Calanthe tricarinata	Orchidaceae	perennial	monocotyledonous	2	12936	12936			25	8	1.7		1.3
Calathea ornata	Marantaceae	perennial	monocotyledonous	2	392	392	3	120	60		2.2	2.2
Calathea zebrina	Marantaceae	perennial	monocotyledonous	2	392	392	0.75	45	45	16	2.5	1.5
Calendula officinalis	Asteraceae	annual	dicotyledonous	2	1367.1	1367.1	0.475		10	2		4.5
Calla palustris	Araceae	perennial	monocotyledonous	2	1058.4	529.2	0.5	18	10	10				4.5	3
Callisia repens	Commelinaceae	perennial	monocotyledonous	2	7183.5	7183.5			2.5	1.4	3.5		0.45	0.15		1
Callistemon citrinus	Myrtaceae	perennial	dicotyledonous	2	1014.3	1014.3	1.5
Callistemon rigidus	Myrtaceae	perennial	dicotyledonous	2	1526.35	508.783			7	0.45			0.6	0.5	0.7	1
Callitriche hermaphroditica	Plantaginaceae	annual	dicotyledonous	2	955.5	955.5	0.3							0.15	0.15
Callitriche palustris	Plantaginaceae	annual	dicotyledonous	4	1911	955.5	0.35		0.5	0.3				0.125	0.1
Callitriche stagnalis	Plantaginaceae	annual	dicotyledonous	2	1465.1	976.733	0.35		3.25	0.25				0.15	0.2
Caltha palustris	Ranunculaceae	perennial	dicotyledonous	4	16170	4620		15.5	3.1	5.5	1.4			1	0.3	1.75
Calycanthus floridus	Calycanthaceae	perennial	dicotyledonous	2	960.4	960.4	2.5
Calystegia sepium	Convolvulaceae	perennial	dicotyledonous	2	695.8	695.8		9.5	9.5	6	1.4	5.5		1		4
Camellia anlungensis	Theaceae	perennial	dicotyledonous	2	4596.2	4596.2		0.6	10.5	4.5				3.25	3.25
Camellia azalea	Theaceae	perennial	dicotyledonous	2	6820.8	2273.6		0.8	9	2.75	1.8	9	7	2.25	2.15
Camellia brevistyla	Theaceae	perennial	dicotyledonous	2	2685.2	2685.2		0.55	3.75	1.85			1.3	1	1
Camellia chekiangoleosa	Theaceae	perennial	dicotyledonous	2	2420.6	2420.6		1.25	10	4	1.45	10	4.5		6	20
Camellia costata	Theaceae	perennial	dicotyledonous	2	2435.3	2435.3		0.65	10.5	3	0.55			1.4	1.4
Camellia costei	Theaceae	perennial	dicotyledonous	2	6002.5	6002.5		0.3	5.5	1.95	0.3	1.65	1.2	1.3	1.3
Camellia crapnelliana	Theaceae	perennial	dicotyledonous	2	2748.9	2748.9		0.8	10	4.5	1.35	4.25	3.5	8	8
Camellia crassicolumna	Theaceae	perennial	dicotyledonous	2	2944.9	2944.9		0.8	11	4.75	0.7		2.25	4
Camellia crassipes	Theaceae	perennial	dicotyledonous	2	8153.6	8153.6		0.25	10	1.85	0.65	2	1.275
Camellia edithae	Theaceae	perennial	dicotyledonous	2	2748.9	2748.9			12	4			4	1.75	1.75	12
Camellia fangchengensis	Theaceae	perennial	dicotyledonous	2	2273.6	2273.6		0.65	21	9	0.325	2.75	1.25		2.5
Camellia fluviatilis	Theaceae	perennial	dicotyledonous	2	2219.7	2219.7		0.35	7	12.5			1.35	1.7
Camellia fraterna	Theaceae	perennial	dicotyledonous	2	6227.9	2075.97		0.4	6	2.5	0.45	2.25		1.5	1.5
Camellia gauchowensis	Theaceae	perennial	dicotyledonous	2	8810.2	8810.2		0.5	6.5	3.75		6.75	3.4	5.5
Camellia grandibracteata	Theaceae	perennial	dicotyledonous	2	2930.2	2930.2		0.5	12	4.75	0.55	4.5	2.25	3.5	3.5
Camellia granthamiana	Theaceae	perennial	dicotyledonous	2	4733.4	2366.7		1	3.6	9.5	3.5	12	6	5	5	12.5
Camellia grijsii	Theaceae	perennial	dicotyledonous	2	2415.7	1207.85		0.65	7.5	3.1		4.5	2.25	2.25	2.25
Camellia gymnogyna	Theaceae	perennial	dicotyledonous	2	2180.5	2180.5		0.85	11.25	4.75	0.6		2	3	3	14
Camellia hongkongensis	Theaceae	perennial	dicotyledonous	2	2744	2744		1	9.75	3			3.75	2.5	2.5		13
Camellia ilicifolia	Theaceae	perennial	dicotyledonous	2	2626.4	2626.4		0.7	7.75	3.05			1.85	1.75	1.75
Camellia impressinervis	Theaceae	perennial	dicotyledonous	2	2249.1	2249.1			17	7	0.6			1.8	3		1.5
Camellia japonica	Theaceae	perennial	dicotyledonous	2	2298.1	2298.1		1.15	7.5	3.75	1.2		2.875	2.75	2.75
Camellia kwangsiensis	Theaceae	perennial	dicotyledonous	2	2871.4	2871.4			13.5	5.5	0.65			2.8	2.8
Camellia lawii	Theaceae	perennial	dicotyledonous	2	2381.4	2381.4		0.3	6	2.2	0.35	1.6	1.2
Camellia leptophylla	Theaceae	perennial	dicotyledonous	2	2200.1	2200.1			8.75	3.5	0.65		1
Camellia longissima	Theaceae	perennial	dicotyledonous	2	2288.3	2288.3		0.55	15.25	7.25	0.5		1
Camellia luteoflora	Theaceae	perennial	dicotyledonous	2	1244.6	1244.6		1	9.25	3.55			1.3	1	1
Camellia mairei	Theaceae	perennial	dicotyledonous	2	2273.6	757.867		0.45	8.25	2.15	1		3.5	4	4
Camellia oleifera	Theaceae	perennial	dicotyledonous	2	8560.3	2853.43		0.6	6	3	0.75		2.75	3
Camellia parvimuricata	Theaceae	perennial	dicotyledonous	2	6115.2	6115.2		0.4	5	2	0.75	2.5	1.55		2
Camellia petelotii	Theaceae	perennial	dicotyledonous	2	2195.2	2195.2		0.6	7.75	3.25	0.7	3.25	2.2	3	5	1.75
Camellia pitardii	Theaceae	perennial	dicotyledonous	2	2107	2107		1.25	10	3.25		6.5		3.5	4.5	17.5
Camellia polyodonta	Theaceae	perennial	dicotyledonous	2	2004.1	2004.1		0.9	10.25	4.75	1.6	8.5	2.75	6.5	6.5
Camellia ptilophylla	Theaceae	perennial	dicotyledonous	2	3189.9	3189.9		0.9	16.5	4.75	0.4		1.1	2	2	17	17
Camellia pubifurfuracea	Theaceae	perennial	dicotyledonous	2	3317.3	3317.3		0.35	11.5	4.5	0.8	4.25	2.25	5.5	5.5
Camellia pyxidiacea	Theaceae	perennial	dicotyledonous	2	2249.1	2249.1		1	11	4.25		5.5	3.5	2.5	3.25	15	10
Camellia reticulata	Theaceae	perennial	dicotyledonous	2	1626.8	542.267		1.05	14.5	4.75	1.75	10	5	4.5	5.5	15
Camellia rhytidocarpa	Theaceae	perennial	dicotyledonous	2	2327.5	2327.5		1	7.75	3			3.21	2.25	2.25
Camellia rosthorniana	Theaceae	perennial	dicotyledonous	2	2258.9	2258.9		0.25	3.35	1.35	0.3		1.2	1.2	1.2
Camellia salicifolia	Theaceae	perennial	dicotyledonous	2	4909.8	4909.8		0.2	8	1.95	1.1	1.75	1.2	1.85	1.5
Camellia saluenensis	Theaceae	perennial	dicotyledonous	2	2611.7	2611.7		0.45	4.75	11.5	1.75		3	2.5	2.5	10
Camellia sasanqua	Theaceae	perennial	dicotyledonous	2	9207.1	3069.03			4	2.5		5.5	5		1.75
Camellia semiserrata	Theaceae	perennial	dicotyledonous	2	2092.3	2092.3		0.135	12	4.5	0.95	8	4.5	6		32.5
Camellia sinensis	Theaceae	perennial	dicotyledonous	2	3824.45	3824.45		0.55	8	3.5	0.35		1.3	1.3
Camellia subintegra	Theaceae	perennial	dicotyledonous	2	1862	1862		1.5	9.5	2.75	1.6	8.5	4.6	4.5
Camellia synaptica	Theaceae	perennial	dicotyledonous	2	6232.8	6232.8		0.35	7.25	2.5	0.55		1.75	2.5	1.5
Camellia tachangensis	Theaceae	perennial	dicotyledonous	2	2925.3	2925.3		0.8	10.5	5		3.25	2		3.25	10	10
Camellia taliensis	Theaceae	perennial	dicotyledonous	2	2993.9	2993.9		1.25	12	5.25	0.6		2.95	3.5
Camellia transarisanensis	Theaceae	perennial	dicotyledonous	2	2366.7	2366.7		0.3	3.5	1.15	0.4	1.8	0.75	1.1	1.2
Camellia tuberculata	Theaceae	perennial	dicotyledonous	2	4174.8	4174.8		0.85	10	3.5			2	2	2	14
Camellia uraku	Theaceae	perennial	dicotyledonous	2	2631.3	2631.3		0.75	7.5	3.5	0.95		5
Camellia yunnanensis	Theaceae	perennial	dicotyledonous	2	2895.9	2895.9		0.45	5.5	2.65	0.6	4.5	2.5	3.75	3.75
Campanula glomerata	Campanulaceae	perennial	dicotyledonous	6	1768.9	1768.9	0.525		8.5	2.5		2				1.25
Campsis radicans	Bignoniaceae	perennial	dicotyledonous	2	485.1	242.55	10		5	3	2	7.5		10	0.2
Cananga odorata	Annonaceae	perennial	dicotyledonous	2	784	784	20	1.25	11.5	9		8	6.5	1.5	1
Canarina canariensis	Campanulaceae	perennial	dicotyledonous	2	2797.9	1398.95						4.5
Cancrinia maximowiczii	Asteraceae	perennial	dicotyledonous	2	5311.6	5311.6	0.45		2.25	0.85		0.2		0.2
Canna indica	Cannaceae	perennial	monocotyledonous	2	705.6	470.4	3		45	15	1.5		4	1.5
Cannabis sativa	Cannabaceae	annual	dicotyledonous	2	818.3	818.3	2	9	11	1.25
Capsella bursa-pastoris	Brassicaceae	annual	dicotyledonous	4	392	196	0.285	2.25	1.75	1.1	0.175		0.25	0.65	0.55	1
Capsicum annuum	Solanaceae	annual	dicotyledonous	2	3096.8	3096.8		5.5	8.5	2.75		1		15		4
Capsicum frutescens	Solanaceae	annual	dicotyledonous	2	3332	3332								4.2
Caragana arborescens	Fabaceae	perennial	dicotyledonous	2	1568	1568	4		1.75	9	0.7	1.8		4.75	0.475
Caragana sinica	Fabaceae	perennial	dicotyledonous	2	2450	1633.33	1.5		2.25	1	1.3	2.9		3.25	0.5
Cardamine flexuosa	Brassicaceae	annual	dicotyledonous	4	882	441	0.3		0.25	0.25	0.25		0.35	1.6	0.1	1
Cardamine hirsuta	Brassicaceae	annual	dicotyledonous	2	224.42	224.42	0.25		0.7	0.9	0.2	0.3	0.4	3		1
Cardamine impatiens	Brassicaceae	annual	dicotyledonous	2	207.76	207.76	0.4		1.55	0.75	0.2	0.2	0.25	2.4		1.3
Cardamine pratensis	Brassicaceae	perennial	dicotyledonous	6	1666	833	0.275		0.7	0.5	0.35		0.9	2.5	0.1	1.5
Cardiocrinum giganteum	Liliaceae	perennial	monocotyledonous	2	38612	38612	1.5	17.5	17.5	8.5			13.5	3.75	3.75	4.5	2.5
Carduus crispus	Asteraceae	perennial	dicotyledonous	2	808.5	808.5	0.95		11.5	4		1.5	0.6	0.4
Carduus nutans	Asteraceae	annual	dicotyledonous	2	911.4	911.4	0.65		25	5.75		2.5	0.65	0.35
Carex acutiformis	Cyperaceae	perennial	monocotyledonous	10	400	133.333	0.6
Carex alba	Cyperaceae	perennial	monocotyledonous	8	421.4	421.4	0.225							0.25
Carex argunensis	Cyperaceae	perennial	monocotyledonous	6	323.4	323.4	0.175
Carex atrata	Cyperaceae	perennial	monocotyledonous	8	392	392	0.4			0.4				0.16
Carex atrofusca	Cyperaceae	perennial	monocotyledonous	8	705.6	705.6	0.4							0.165
Carex bohemica	Cyperaceae	perennial	monocotyledonous	8	284.2	284.2	0.325			0.3				0.14	0.08
Carex bostrychostigma	Cyperaceae	perennial	monocotyledonous	8	588	588	0.35		25	0.35				0.35
Carex brownii	Cyperaceae	perennial	monocotyledonous	6	196	196	0.45			0.35				0.2
Carex brunnescens	Cyperaceae	perennial	monocotyledonous	8	343	343										2.39	1.39
Carex buxbaumii	Cyperaceae	perennial	monocotyledonous	10	695.8	695.8	0.4
Carex callitrichos	Cyperaceae	perennial	monocotyledonous	6	882	882	0.04			0.06				0.24
Carex campylorhina	Cyperaceae	perennial	monocotyledonous	4	382.2	382.2	0.45
Carex canescens	Cyperaceae	perennial	monocotyledonous	8	352.8	352.8	0.375			0.25				0.15
Carex capillacea	Cyperaceae	perennial	monocotyledonous	8	294	294	0.275			0.075				0.18
Carex capillaris	Cyperaceae	perennial	monocotyledonous	8	490	490	0.275			0.175				0.15
Carex cespitosa	Cyperaceae	perennial	monocotyledonous	8	382.2	382.2	0.65			2.75				0.15
Carex chrysolepis	Cyperaceae	perennial	monocotyledonous	8	392	392	0.225			0.225
Carex ciliatomarginata	Cyperaceae	perennial	monocotyledonous	6	588	588			15	2				0.2
Carex curvata	Cyperaceae	perennial	monocotyledonous	2	313.6	313.6	0.195
Carex diandra	Cyperaceae	perennial	monocotyledonous	8	411.6	411.6	0.375			0.25				0.14	0.12
Carex disperma	Cyperaceae	perennial	monocotyledonous	6	421.99	421.99	0.4			0.125				0.165
Carex dolichostachya	Cyperaceae	perennial	monocotyledonous	8	392	392	0.45			0.5				0.225
Carex echinata	Cyperaceae	perennial	monocotyledonous	8	372.4	372.4								0.175	0.1
Carex enervis	Cyperaceae	perennial	monocotyledonous	8	323.4	161.7	0.2			0.25				0.135	0.1
Carex gibba	Cyperaceae	perennial	monocotyledonous	8	473.54	473.54	0.4			0.35				0.22	0.15
Carex humilis	Cyperaceae	perennial	monocotyledonous	2	460.6	230.3	0.035		17.5	1.75				0.275
Carex ischnostachya	Cyperaceae	perennial	monocotyledonous	8	294	294	0.45		45	0.5				0.2
Carex kobomugi	Cyperaceae	perennial	monocotyledonous	12	196	196	0.15			0.55				0.525
Carex lachenalii	Cyperaceae	perennial	monocotyledonous	8	392	392	0.14			0.15
Carex lanceolata	Cyperaceae	perennial	monocotyledonous	8	852.6	852.6	0.225			0.175				0.265
Carex lasiocarpa	Cyperaceae	perennial	monocotyledonous	8	372.4	372.4	0.75			0.15				0.2
Carex laticeps	Cyperaceae	perennial	monocotyledonous	8	294	294	0.35			0.4				0.35
Carex leiorhyncha	Cyperaceae	perennial	monocotyledonous	8	235.2	117.6	0.5			0.4				0.11
Carex limosa	Cyperaceae	perennial	monocotyledonous	10	441	441	0.325			0.2				0.2
Carex lurida	Cyperaceae	perennial	monocotyledonous	6	392	392	0.325
Carex makinoensis	Cyperaceae	perennial	monocotyledonous	6	392	392	0.5			0.35				0.275
Carex maximowiczii	Cyperaceae	perennial	monocotyledonous	8	294	294	0.525			0.35				0.21
Carex melanostachya	Cyperaceae	perennial	monocotyledonous	8	372.4	372.4	0.35			0.25				0.2
Carex microglochin	Cyperaceae	perennial	monocotyledonous	6	294	294	0.125							0.2
Carex nubigena	Cyperaceae	perennial	monocotyledonous	2	279.01	279.01	0.4			0.15				0.12
Carex obtusata	Cyperaceae	perennial	monocotyledonous	8	313.6	313.6	0.15			0.125				0.2
Carex omiana	Cyperaceae	perennial	monocotyledonous	8	294	294	0.35			0.1
Carex otrubae	Cyperaceae	perennial	monocotyledonous	2	382.2	382.2	0.55			0.5				0.25	0.2
Carex parviflora	Cyperaceae	perennial	monocotyledonous	10	382.2	382.2	0.15		7.5	0.3				0.15
Carex paxii	Cyperaceae	perennial	monocotyledonous	2	196	196	0.335			0.2				0.11	0.1
Carex pilosa	Cyperaceae	perennial	monocotyledonous	8	470.4	470.4	0.45			0.65				0.25
Carex pisiformis	Cyperaceae	perennial	monocotyledonous	8	294	147	0.325			0.3				0.15
Carex pseudocyperus	Cyperaceae	perennial	monocotyledonous	10	352.8	117.6				0.65				0.12
Carex pumila	Cyperaceae	perennial	monocotyledonous	8	294	294	0.2			0.35				0.3
Carex quadriflora	Cyperaceae	perennial	monocotyledonous	8	343	343	0.225			0.35				0.375
Carex remotiuscula	Cyperaceae	perennial	monocotyledonous	8	323.4	323.4	0.4			0.15				0.15
Carex rhizina	Cyperaceae	perennial	monocotyledonous	6	862.4	862.4	0.325		32.5	0.25				0.275
Carex riparia	Cyperaceae	perennial	monocotyledonous	6	401.8	401.8	1.05		105	1.25
Carex rochebrunii	Cyperaceae	perennial	monocotyledonous	8	367.3	367.3	0.375			0.25				0.175
Carex rostrata	Cyperaceae	perennial	monocotyledonous	10	362.6	181.3	0.7			0.35				0.15
Carex secalina	Cyperaceae	perennial	monocotyledonous	8	235.2	235.2	0.15			0.25				0.35
Carex sendaica	Cyperaceae	perennial	monocotyledonous	8	294	294	0.225		22.5	0.25				0.2
Carex siderosticta	Cyperaceae	perennial	monocotyledonous	4	1176	588	0.15		15	2				0.2
Carex stenophylla	Cyperaceae	perennial	monocotyledonous	8	294	294	0.125			1.25				0.175	0.16
Carex stipata	Cyperaceae	perennial	monocotyledonous	10	380.73	380.73	0.55			0.65				0.16
Carex sylvatica	Cyperaceae	perennial	monocotyledonous	8	372.4	372.4	0.575		57.5	0.35				0.25
Carex tenuiflora	Cyperaceae	perennial	monocotyledonous	6	414.54	414.54	0.35			0.125				0.12
Carex tenuiformis	Cyperaceae	perennial	monocotyledonous	6	352.8	352.8	0.3			0.225				0.2
Carex thunbergii	Cyperaceae	perennial	monocotyledonous	8	294	294	0.7			0.3
Carex tristachya	Cyperaceae	perennial	monocotyledonous	4	294	294	0.325		32.5	0.35				0.225
Carex ussuriensis	Cyperaceae	perennial	monocotyledonous	4	411.6	411.6	0.3		30	0.05				0.2
Carex vaginata	Cyperaceae	perennial	monocotyledonous	8	725.2	725.2	0.35			0.4				0.25
Carex vesicaria	Cyperaceae	perennial	monocotyledonous	10	392	392	0.65			0.35				0.185
Carex vulpina	Cyperaceae	perennial	monocotyledonous	10	352.8	352.8	0.55			0.6				0.2
Carex xiphium	Cyperaceae	perennial	monocotyledonous	8	392	392	0.375		37.5	0.7
Carica papaya	Caricaceae	perennial	dicotyledonous	2	392	392	9			60	1	2.05	1.8	20
Carlina vulgaris	Asteraceae	perennial	dicotyledonous	2	3807.3	3807.3			9.5	1.25				0.3
Carnegiea gigantea	Cactaceae	perennial	dicotyledonous	2	1406.3	1406.3								6.25	3.45	2
Carpesium cernuum	Asteraceae	perennial	dicotyledonous	2	3596.6	1798.3	0.75	6	9	5		1.5		0.425
Carthamus lanatus	Asteraceae	annual	dicotyledonous	4	2352	1176	0.8					3.4	0.6	0.45	0.4
Carthamus tinctorius	Asteraceae	annual	dicotyledonous	2	1367.1	1367.1	0.85		11	4.25		2.8		0.55	0.5
Carum carvi	Apiaceae	perennial	dicotyledonous	2	4704	4704	0.5		0.4	0.15				0.45	0.2
Carya illinoensis	Juglandaceae	perennial	dicotyledonous	2	784	784	50		12.5	3.25				4	2.2
Caryota mitis	Arecaceae	perennial	monocotyledonous	2	7154	7154	6.5		350		0.183		0.725	1.35	1.35
Caryota urens	Arecaceae	perennial	monocotyledonous	2	6468	6468	15	165	600	400				1.95
Casimiroa edulis	Rutaceae	perennial	dicotyledonous	4	980	490		1.35	9.5	4		0.9	0.55	8.5	8.5
Cassia auriculata	Fabaceae	perennial	dicotyledonous	2	686	686		0.1	1.5	0.7	1.25		2.5	10	1.75
Cassia fistula	Fabaceae	perennial	dicotyledonous	2	686	686	15		10.5	5.25	1.25	4	2.25	45	2.25
Cassia glauca	Fabaceae	perennial	dicotyledonous	2	686	686		0.3	6.75	3.25	0.575		2.25	17.5	1.5
Cassia occidentalis	Fabaceae	annual	dicotyledonous	2	686	686	1.15	0.125	6.5	2.75	0.725	2	1.75	11.5	0.85
Cassia siamea	Fabaceae	perennial	dicotyledonous	2	686	686	10	0.25	4.75	2			1.3	22.5	1.25
Cassia tora	Fabaceae	annual	dicotyledonous	2	686	686	1.5	0.175	4	2	0.8		1.35	15	0.35
Castanopsis calathiformis	Fagaceae	perennial	dicotyledonous	2	960.4	960.4	12.5	1.75	20	7				1.25	1
Castanopsis clarkei	Fagaceae	perennial	dicotyledonous	2	1151.5	1151.5	15	2.25	15	7				1.5	1.5
Castanopsis delavayi	Fagaceae	perennial	dicotyledonous	2	994.7	994.7	20	1.1	9	5				1.25	1.35
Castanopsis echinocarpa	Fagaceae	perennial	dicotyledonous	2	1117.2	1117.2		1.25						1.15
Castanopsis fissa	Fagaceae	perennial	dicotyledonous	2	1141.7	1141.7	15	2	21					1.55	1.35
Castanopsis fleuryi	Fagaceae	perennial	dicotyledonous	2	1092.7	1092.7	10	1.15	14.5	5				1
Castanopsis hystrix	Fagaceae	perennial	dicotyledonous	2	1043.7	1043.7	25		6.5	2.75				1.25	1.05
Castanopsis indica	Fagaceae	perennial	dicotyledonous	2	1107.4	1107.4	16.5	0.75	14.5	7				1.2
Castanopsis mekongensis	Fagaceae	perennial	dicotyledonous	2	1053.5	1053.5	25	1.5	20	6.5				1.45	1.75
Castanopsis orthacantha	Fagaceae	perennial	dicotyledonous	2	994.7	994.7	12.5		10.5	3.75				1.25
Castanopsis rockii	Fagaceae	perennial	dicotyledonous	2	1141.7	1141.7	23.5	1.75	20	5.5				2.1	1.9
Castanopsis wattii	Fagaceae	perennial	dicotyledonous	2	955.5	955.5	17.5	1.15	8	4
Castanospermum australe	Fabaceae	perennial	dicotyledonous	2	553.7	553.7								20
Casuarina equisetifolia	Casuarinaceae	perennial	dicotyledonous	2	588	588	30							0.55	0.25
Casuarina glauca	Casuarinaceae	perennial	dicotyledonous	2	343	343	15							0.55
Catabrosa aquatica	Poaceae	perennial	monocotyledonous	2	3136	3136	0.45		12.5	0.6				0.15
Catharanthus roseus	Apocynaceae	perennial	dicotyledonous	2	2352	2352	0.6		3.5	2	0.3	2.6	1.5	2.5	0.3
Catunaregam spinosa	Rubiaceae	perennial	dicotyledonous	2	343	343		0.5	6.65	3.35	0.65	1.6	0.8	3	3
Ceiba pentandra	Malvaceae	perennial	dicotyledonous	2	1715	1715	30	0.35	10.5	3	1.625		3.25	11.25	4
Celastrus orbiculatus	Celastraceae	perennial	dicotyledonous	2	377.3	377.3		1.5	9	6			0.35	0.9	0.9	4.5	2.75
Celastrus scandens	Celastraceae	perennial	dicotyledonous	2	416.5	416.5		0.5	4.25	2				0.625	0.625	3.5	2
Celosia argentea	Amaranthaceae	annual	dicotyledonous	4	1666	416.5	0.65	0.85	6.5	2			0.8	0.325		1.5
Celosia cristata	Amaranthaceae	annual	dicotyledonous	4	1568	784				4				0.3
Celosia plumosa	Amaranthaceae	annual	dicotyledonous	4	1666	833								0.325		1.5
Celtis bungeana	Cannabaceae	perennial	dicotyledonous	2	8197.7	8197.7	10	1	9	3.5				0.7	0.7
Cenchrus echinatus	Poaceae	annual	monocotyledonous	2	2548	2548	0.5		22.5	0.7				0.25
Cenchrus longispinus	Poaceae	perennial	monocotyledonous	2	1911	1911			15.5	0.45				0.29	0.205
Centaurea calcitrapa	Asteraceae	perennial	dicotyledonous	2	906.5	906.5								0.35	0.2
Centaurea cyanus	Asteraceae	annual	dicotyledonous	4	695.8	695.8	0.5		6.5	0.6				0.3	0.15
Centaurea diffusa	Asteraceae	perennial	dicotyledonous	2	882	882	0.325			0.2				0.2	0.1
Centaurea nigrescens	Asteraceae	perennial	dicotyledonous	4	1862	931	1
Centotheca lappacea	Poaceae	perennial	monocotyledonous	2	1491.5	1491.5	0.7		10.5	1.5				0.11
Cephalanthera damasonium	Orchidaceae	perennial	monocotyledonous	2	16072	16072	0.2		4.25	1.6	1.7		1.35
Cephalanthera longifolia	Orchidaceae	perennial	monocotyledonous	2	16464	16464	0.335		7.75	1.5	1.35		0.75	1.85	0.7
Cephalostachyum pergracile	Poaceae	perennial	monocotyledonous	2	1563.1	1563.1	10.5							0.7	0.25
Cerastium arvense	Caryophyllaceae	perennial	dicotyledonous	2	666.4	333.2	0.225		1.75	0.095	0.6		1.2
Cerastium cerastoides	Caryophyllaceae	perennial	dicotyledonous	2	686	686	0.15		1.4	0.225	0.5		1	1.1
Cerastium fontanum	Caryophyllaceae	perennial	dicotyledonous	16	2842	355.25	0.225		2.5	0.75	0.6		0.6	0.9
Ceratonia siliqua	Fabaceae	perennial	dicotyledonous	2	637	637	15.5		4.5	3.25				17.5	2.5
Ceratophyllum demersum	Ceratophyllaceae	perennial	dicotyledonous	6	673.75	224.583	0.95		1.75	0.03		0.2		0.45	0.2
Cercidiphyllum japonicum	Cercidiphyllaceae	perennial	dicotyledonous	2	749.7	749.7	15	1.75	5.5	4.75				1.4	0.25	2.25
Ceropegia woodii	Apocynaceae	perennial	dicotyledonous	4	2450	1225	1					2.5
Chaenomeles speciosa	Rosaceae	perennial	dicotyledonous	2	588	588		1	6	3.25	0.35	4	1.25	5
Chamaemelum nobile	Asteraceae	perennial	dicotyledonous	2	5194	5194	0.225		3.5	0.95				0.135	0.06
Chamaenerion angustifolium	Onagraceae	perennial	dicotyledonous	2	392	392	0.75							6		0.95	0.4
Chasmanthium latifolium	Poaceae	perennial	monocotyledonous	4	1427	713.5	0.75
Cheiranthus cheiri	Brassicaceae	perennial	dicotyledonous	2	254.8	254.8	0.4	0.85	4.25	1	0.85	2.25	1.5	5.75	0.4	2.25
Chelidonium majus	Papaveraceae	perennial	dicotyledonous	2	1107.4	1107.4	0.65	1	5	3	0.65		1	3.5	0.25	1
Chenopodium album	Amaranthaceae	annual	dicotyledonous	2	749.7	249.9	0.9	4.5	4.5	3.75						1.35
Chenopodium ficifolium	Amaranthaceae	annual	dicotyledonous	2	649.25	649.25	0.35		3.75	2.25						1
Chenopodium giganteum	Amaranthaceae	annual	dicotyledonous	6	2151.1	717.033	3	10	20	16						1.5
Chenopodium strictum	Amaranthaceae	annual	dicotyledonous	4	784	392	0.35		2.25	1.3							1
Chimaphila umbellata	Ericaceae	perennial	dicotyledonous	2	8918	8918	0.15	0.4	4.75	1.15	0.175	0.9	0.575	0.55
Chimonanthus praecox	Calycanthaceae	perennial	dicotyledonous	2	837.9	837.9	13		15	5		3	1.25
Chloranthus officinalis	Chloranthaceae	perennial	dicotyledonous	2	2842	2842		0.75	16.5	6				0.5
Chloranthus spicatus	Chloranthaceae	perennial	dicotyledonous	2	3525.55	3525.55	0.45	1.3	8	4
Chloris gayana	Poaceae	perennial	monocotyledonous	2	294	294	1.25		30	0.65
Chlorophytum comosum	Asparagaceae	perennial	monocotyledonous	2	11613	5806.5	0.2		20	1.5			0.85	0.5	0.8
Chorisia speciosa	Malvaceae	perennial	dicotyledonous	2	845.25	845.25	12.5
Chorispora tenella	Brassicaceae	annual	dicotyledonous	2	343	343	0.175		5.5	1	0.5		0.85	2.25
Christolea crassifolia	Brassicaceae	perennial	dicotyledonous	2	1381.8	1381.8	0.25		2	15	0.375			1.65	0.375	2	1.5
Chrysanthemum carinatum	Asteraceae	annual	dicotyledonous	2	10192	10192	0.45			0.25
Chrysanthemum coccineum	Asteraceae	perennial	dicotyledonous	2	5684	5684								0.25
Chrysanthemum coronarium	Asteraceae	annual	dicotyledonous	4	7222.6	7222.6	0.7
Chrysanthemum indicum	Asteraceae	perennial	dicotyledonous	2	3454.5	1727.25	0.625	1.5	6.5	4.5				0.165
Chrysanthemum lavandulifolium	Asteraceae	perennial	dicotyledonous	2	3577	3577	0.9	0.75	3.5	3				0.135
Chrysanthemum morifolium	Asteraceae	perennial	dicotyledonous	4	6174	1543.5	1.05
Chrysanthemum potentilloides	Asteraceae	perennial	dicotyledonous	4	5541.9	2770.95	0.5			0.275
Chrysanthemum rhombifolium	Asteraceae	perennial	dicotyledonous	2	2861.6	2861.6	1.5		1.2	1.1
Chrysanthemum segetum	Asteraceae	annual	dicotyledonous	2	7252	7252	0.4		5
Chrysanthemum vestitum	Asteraceae	perennial	dicotyledonous	6	7903.7	2634.57	0.6	0.75	5.25	3				0.15
Chuniophoenix nana	Arecaceae	perennial	monocotyledonous	2	1470	1470	1.75	40.5	25	6.5	0.5	0.7	0.5	1	1.2	9.5	9.5
Cicer arietinum	Fabaceae	annual	dicotyledonous	2	980	980	1.5		1.2	0.65	0.75	0.9		2	1
Cicer songaricum	Fabaceae	annual	dicotyledonous	2	1327.9	1327.9	0.275		0.8	0.5				3	1.3	2.5	1
Cichorium intybus	Asteraceae	perennial	dicotyledonous	2	1298.5	1298.5	0.7		24.5	3		1.4
Cinnamomum camphora	Lauraceae	perennial	dicotyledonous	2	588	588	30		9	4		0.3	0.2	0.7	0.7
Circaea lutetiana	Onagraceae	perennial	dicotyledonous	2	568.4	568.4	0.475		8.25	3.5	0.225		0.15	0.3	0.24
Cirsium acaule	Asteraceae	perennial	dicotyledonous	2	1283.8	1283.8			13.5	4.75				0.5	0.18
Cirsium arvense	Asteraceae	perennial	dicotyledonous	2	1391.6	1391.6	1.05						1.75
Cirsium heterophyllum	Asteraceae	perennial	dicotyledonous	2	1048.6	1048.6								0.45	0.2
Cirsium vulgare	Asteraceae	perennial	dicotyledonous	4	2714.6	1357.3	0.875		12.5	4.5		3		0.4	0.2
Cistus creticus	Cistaceae	perennial	dicotyledonous	2	2126.6	2126.6						9.5
Citrullus vulgaris	Cucurbitaceae	annual	dicotyledonous	2	490	490										12.5	6.5
Citrus aurantifolia	Rutaceae	perennial	dicotyledonous	2	392	392			6.5	3			1.1	4.5
Citrus aurantium	Rutaceae	perennial	dicotyledonous	2	392	392			2	1.05		2.75
Citrus grandis	Rutaceae	perennial	dicotyledonous	2	392	392							1.75	10
Citrus limon	Rutaceae	perennial	dicotyledonous	2	392	392			11	5			1.75
Citrus limonia	Rutaceae	perennial	dicotyledonous	2	401.8	401.8			7	3.5			1.25	4.5
Citrus medica	Rutaceae	perennial	dicotyledonous	2	392	392			9	4.5			1.75
Citrus sinensis	Rutaceae	perennial	dicotyledonous	2	588	588			8	4			1.35
Clarkia amoena	Onagraceae	annual	dicotyledonous	2	2058	2058	0.45
Cleisostoma racemiferum	Orchidaceae	perennial	monocotyledonous	2	1764	1764	0.125		29	3.5	0.35		0.3
Clematis armandii	Ranunculaceae	perennial	dicotyledonous	2	9457	9457			10	5	1.75			0.55
Clematis montana	Ranunculaceae	perennial	dicotyledonous	2	9947	9947		0.25	4.5	3	2	4		0.45	0.35
Cleome hassleriana	Cleomaceae	annual	dicotyledonous	2	300.86	300.86		5	7	2				6	0.4	2
Clerodendrum trichotomum	Lamiaceae	perennial	dicotyledonous	2	1131.9	1131.9	5.75	5	10.5	7.5		2	0.75	0.7	0.7
Clitoria ternatea	Fabaceae	perennial	dicotyledonous	2	5431.65	5431.65		0.15	3.75	2.5	1.75	5.5	3	8	1	6	4
Clivia miniata	Amaryllidaceae	perennial	monocotyledonous	2	17248	17248	0.4		40	4
Clivia nobilis	Amaryllidaceae	perennial	monocotyledonous	2	16895.2	16895.2	0.325		32.5	3.25
Coccinia grandis	Cucurbitaceae	perennial	dicotyledonous	2	416.01	416.01		3.5	7.5	7.5	0.3	3		5	2.5	6.5	3.25
Coccoloba uvifera	Polygonaceae	perennial	dicotyledonous	2	1893.85	631.283								2
Cochlearia officinalis	Brassicaceae	perennial	dicotyledonous	4	735	367.5	0.3	5	0.95	1.3	0.175	0.3	0.45	0.4		2
Cocos nucifera	Arecaceae	perennial	monocotyledonous	2	2744	2744	22.5	100	82.5	3.5	0.35		1.25	20
Coelogyne barbata	Orchidaceae	perennial	monocotyledonous	2	6468	6468		9.25	25	5	3.45		3.45	4	1.5
Coelogyne fimbriata	Orchidaceae	perennial	monocotyledonous	2	3459.4	1729.7		1.5	7	1.5	1.8		1.8	1.9	1
Coelogyne flaccida	Orchidaceae	perennial	monocotyledonous	2	4410	4410		6.25	16	3.75	2.25		2.2
Coffea arabica	Rubiaceae	perennial	dicotyledonous	4	1176	588		1.15	10	4.25	0.275	1.4		1.4	1.1	9	6
Coffea canephora	Rubiaceae	perennial	dicotyledonous	2	705.6	705.6		1.5	22.5	9		2.3		1.1	1.1	10	8
Coffea congensis	Rubiaceae	perennial	dicotyledonous	2	724.22	724.22		0.75	10.5	4				1.1	0.85
Coffea liberica	Rubiaceae	perennial	dicotyledonous	2	686	686		1.4	22.5	9				2	1.6	15	10
Coffea stenophylla	Rubiaceae	perennial	dicotyledonous	2	630.14	630.14		0.4	6	2		1.75	1.35	1.25	0.9	8.5
Coix lacryma-jobi	Poaceae	annual	monocotyledonous	4	1568	784	1.5		25	2.25
Colchicum arenarium	Colchicaceae	perennial	monocotyledonous	2	2378	2378			30			7.5
Colchicum autumnale	Colchicaceae	perennial	monocotyledonous	4	2886.1	1443.05			30			7.5
Coleus blumei	Lamiaceae	annual	dicotyledonous	4	1666	833								0.11
Colocasia antiquorum	Araceae	perennial	monocotyledonous	2	3234	3234	1.2		50
Colocasia esculenta	Araceae	perennial	monocotyledonous	2	4018	4018	0.55	55	35
Colubrina asiatica	Rhamnaceae	perennial	dicotyledonous	2	908.95	908.95		1.3	6	3.5				0.8	0.8
Colutea arborescens	Fabaceae	perennial	dicotyledonous	2	686	686	2.5		2	1.05	0.5	1.6	1.25	7	2.5
Comarum palustre	Rosaceae	perennial	dicotyledonous	2	524.3	174.767			5.5	2.1	1.25	1.25	0.55	0.1
Commelina benghalensis	Commelinaceae	perennial	monocotyledonous	4	7350	7350	0.7		5	2.5				0.5		2
Commelina communis	Commelinaceae	annual	monocotyledonous	6	588	294	1	2.75	6	1.75	0.5		1	0.6		2.5	1.5
Commelina diffusa	Commelinaceae	annual	monocotyledonous	2	3234	1078			7.5	1.9	0.35			0.5		2	1.2
Commelina obliqua	Commelinaceae	perennial	monocotyledonous	6	4018	1339.33			13.5	4.5				0.4		3.5
Conringia planisiliqua	Brassicaceae	perennial	dicotyledonous	2	225.4	225.4	0.25		6.5	2	0.3	0.5	0.5	6.5		1.5
Convallaria majalis	Asparagaceae	perennial	monocotyledonous	2	17310.5	17310.5	0.24	14	13.5	5.75		0.6		0.9		3
Convolvulus arvensis	Convolvulaceae	perennial	dicotyledonous	2	651.7	325.85		1.5	3.25	2	0.425	2.05	1.025	0.65		3.5
Conyza bonariensis	Asteraceae	annual	dicotyledonous	2	2043.3	2043.3	0.35		4	0.65		0.3125		0.15
Conyza canadensis	Asteraceae	annual	dicotyledonous	2	441	441	0.75		8	1.25		0.2875		0.135
Conyza sumatrensis	Asteraceae	annual	dicotyledonous	4	2156	718.667	1.15		8	2		0.4125		0.135
Corallorhiza trifida	Orchidaceae	perennial	monocotyledonous	2	6223	2074.33	0.16				0.5		0.3	0.8	0.5
Corchorus aestuans	Malvaceae	annual	dicotyledonous	2	194.04	194.04	1	2.25	5.5	3.5	0.5		0.5	2.5	0.5
Corchorus capsularis	Malvaceae	annual	dicotyledonous	2	392.98	392.98	1.5	2	8.5	3.5	0.35		0.35	1	1
Corchorus olitorius	Malvaceae	annual	dicotyledonous	2	449.82	449.82	2		8.5	2.25				5.5
Cordyline fruticosa	Asparagaceae	perennial	monocotyledonous	2	678	678	2	20	37.5	7.5		1
Coreopsis grandiflora	Asteraceae	perennial	dicotyledonous	2	2450	2450	0.6	6.5	7			1.25		0.275
Coreopsis tripteris	Asteraceae	perennial	dicotyledonous	2	2494.1	2494.1			7.5			1.2		0.55
Coriandrum sativum	Apiaceae	annual	dicotyledonous	2	2489.2	2489.2	1		0.75	0.075			0.11	0.15	0.15
Cornus canadensis	Cornaceae	perennial	dicotyledonous	2	2156	1078	0.15	0.25	4.4	1.95	0.1	0.2	0.15	0.5	0.5
Cornus officinalis	Cornaceae	perennial	dicotyledonous	2	2900.8	2900.8	7	0.9	7.75	3.5	0.6		0.33	1.45	0.6
Cornus sanguinea	Cornaceae	perennial	dicotyledonous	2	1136.8	1136.8	3	1.3	5.75	3.25				0.73	0.73
Cornus sericea	Cornaceae	perennial	dicotyledonous	2	1176	1176		1.8	8.25	4.5			0.3
Coronilla emerus	Fabaceae	perennial	dicotyledonous	2	1190.7	1190.7	0.75	0.1	1	0.6	0.4	1.5		6		6	1.2
Coronilla varia	Fabaceae	perennial	dicotyledonous	2	793.8	396.9	0.75	0.1	2	0.6		1				3	1
Corylopsis sinensis	Hamamelidaceae	perennial	dicotyledonous	2	2263.8	2263.8		1	7	4.5			0.55	0.8		5
Cosmos bipinnatus	Asteraceae	annual	dicotyledonous	2	1470	1470	2					1.6		1
Cosmos sulphureus	Asteraceae	annual	dicotyledonous	2	2940	2940						4		2.15
Cotinus coggygria	Anacardiaceae	perennial	dicotyledonous	2	323.4	323.4	4		5.5	4.25	0.12	0.3	0.225	0.45	0.25
Cotoneaster dammeri	Rosaceae	perennial	dicotyledonous	2	690.9	690.9		0.25	2			1	0.45	0.65	0.65
Cotoneaster divaricatus	Rosaceae	perennial	dicotyledonous	4	1337.7	668.85			1.35	0.75		0.55	0.4	0.6
Cotoneaster horizontalis	Rosaceae	perennial	dicotyledonous	4	1357.3	678.65		0.2	0.95	0.65		0.6	0.4	0.5	0.5
Cotoneaster veitchii	Rosaceae	perennial	dicotyledonous	4	1288.7	644.35								0.8	0.8
Crataegus chlorosarca	Rosaceae	perennial	dicotyledonous	2	798.7	798.7		1.75	7	4	0.25	1.1
Crataegus dahurica	Rosaceae	perennial	dicotyledonous	2	808.5	808.5		0.85	4	3.25		1	0.45	0.7
Crataegus hupehensis	Rosaceae	perennial	dicotyledonous	2	882	882		4.25	6.5	5.5	0.35	1	0.8	2.5	2.5
Crataegus pinnatifida	Rosaceae	perennial	dicotyledonous	2	764.4	382.2		4	7.5	5.75	0.45	1.5	0.75	1.25
Crataegus songarica	Rosaceae	perennial	dicotyledonous	4	1445.5	722.75		2.25	5		0.3			1.4
Crataegus wilsonii	Rosaceae	perennial	dicotyledonous	2	788.9	788.9		2.25	5.25	4.5	0.35	1.25	0.65	0.65
Crepis chrysantha	Asteraceae	perennial	dicotyledonous	2	4547.2	4547.2	0.175	5						0.7
Crepis crocea	Asteraceae	perennial	dicotyledonous	4	9417.8	4708.9	0.19	6.25						0.55
Crepis japonica	Asteraceae	perennial	dicotyledonous	2	1239.7	1239.7		4	7.75	2.75				0.175
Crepis multicaulis	Asteraceae	perennial	dicotyledonous	2	1744.4	1744.4	0.34							0.4
Crepis polytricha	Asteraceae	perennial	dicotyledonous	4	9427.6	4713.8		5						0.7
Crepis sibirica	Asteraceae	perennial	dicotyledonous	2	7154	7154	1		18	7.75				0.95
Crepis tectorum	Asteraceae	annual	dicotyledonous	2	3332	3332	0.6							0.3
Crescentia cujete	Bignoniaceae	perennial	dicotyledonous	2	1568	1568	11.5		13	5.25		5		19
Crinum asiaticum	Amaryllidaceae	perennial	monocotyledonous	2	24745	24745	1		100	9.5			6.75	4	4
Crinum moorei	Amaryllidaceae	perennial	monocotyledonous	2	27025.5	27025.5	1
Crocus sativus	Iridaceae	perennial	monocotyledonous	2	5913.5	5913.5			17.5	0.25		2.75	4.5	3
Crotalaria incana	Fabaceae	annual	dicotyledonous	2	1666	1666	1	0.2	3	1.5	0.7		0.9	2.5	0.85
Crotalaria intermedia	Fabaceae	perennial	dicotyledonous	2	980	980	1.5							4	1.75
Crotalaria juncea	Fabaceae	annual	dicotyledonous	2	1176	1176	0.75		9	1.25	1.25		2	3
Crotalaria lanceolata	Fabaceae	annual	dicotyledonous	2	1078	1078	0.75	0.15	8.5	0.75	0.3		1	2.5	0.75
Crotalaria pallida	Fabaceae	annual	dicotyledonous	2	1274	1274		0.15	4.5	2.25	0.5		1	3.5	0.65
Crotalaria retusa	Fabaceae	annual	dicotyledonous	2	980	980	0.9		5.5	2.25	1.1		1.25	3.5
Crotalaria sericea	Fabaceae	annual	dicotyledonous	2	980	980	0.75		9	1.25				3
Crotalaria verrucosa	Fabaceae	annual	dicotyledonous	2	1274	1274	0.75	0.4	12.5	4	0.9		1.35	3
Crucihimalaya himalaica	Brassicaceae	perennial	dicotyledonous	2	316.54	316.54	0.4				0.22		0.3	2.1	0.055	0.5
Crucihimalaya mollissima	Brassicaceae	perennial	dicotyledonous	4	529.2	264.6	0.25		3.25	0.215	0.225		0.35	3	0.1
Crucihimalaya wallichii	Brassicaceae	annual	dicotyledonous	2	294	294	0.4		3	1.5	0.15		0.2	6	0.1
Cryptocoryne crispatula	Araceae	perennial	monocotyledonous	2	872.2	436.1	0.23	3	20	0.6				1.3
Cucumis melo	Cucurbitaceae	annual	dicotyledonous	2	980	980		10	11.5	11.5	0.7	2
Cucumis sativus	Cucurbitaceae	annual	dicotyledonous	2	882	882		15	13.5	13.5	0.9	2		20		7.5
Cucumis trigonus	Cucurbitaceae	annual	dicotyledonous	2	784	784		8.5	8.5	8.5				25	8
Cucurbita foetidissima	Cucurbitaceae	perennial	dicotyledonous	2	336.14	336.14						8.25
Cucurbita maxima	Cucurbitaceae	annual	dicotyledonous	2	450.8	225.4		17.5	20	2	1.9	2.5
Cucurbita moschata	Cucurbitaceae	annual	dicotyledonous	4	392	196		13.5	18.5	25	1.25	8				12.5	8.5
Cucurbita pepo	Cucurbitaceae	annual	dicotyledonous	4	529.2	264.6		7.5				5				20
Cuminum cyminum	Apiaceae	annual	dicotyledonous	2	3430	3430	0.3	1.5	3.25	0.04						6	1.5
Curcuma aromatica	Zingiberaceae	perennial	monocotyledonous	6	911.4	202.533		45	45	15		2.4	1.5
Curcuma longa	Zingiberaceae	perennial	monocotyledonous	8	1327.9	295.089		32.5	60	16.5	1	5	1.25
Cuscuta europaea	Convolvulaceae	annual	dicotyledonous	4	1053.5	1053.5					0.15	0.275		0.3	0.3	1
Cuscuta lupuliformis	Convolvulaceae	annual	dicotyledonous	2	22015.7	11007.9					0.2	0.4	0.2	0.8		2.5
Cyamopsis tetragonoloba	Fabaceae	annual	dicotyledonous	2	2462.25	2462.25	1.8		5	2.75	0.3	0.65		5.5	0.6
Cyanus segetum	Asteraceae	annual	dicotyledonous	2	720.3	720.3	0.5		6.5	0.6				0.3	0.15
Cydonia oblonga	Rosaceae	perennial	dicotyledonous	2	686	686		1.15	7.5	4	0.55		1.8	4
Cymbidium pendulum	Orchidaceae	perennial	monocotyledonous	2	4606	4606			65	2.75				5	2.5
Cymbidium pumilum	Orchidaceae	perennial	monocotyledonous	2	4312	4312			36	1.3				3.5	1.65
Cymbidium sinense	Orchidaceae	perennial	monocotyledonous	2	3136	1568			77.5	1.9	2.6		2.35	6.5	1.75
Cynara scolymus	Asteraceae	perennial	dicotyledonous	2	1087.8	1087.8	2		100	50		4.5	0.9
Cynodon dactylon	Poaceae	perennial	monocotyledonous	6	784	261.333	0.2		6.5	0.2
Cynoglossum officinale	Boraginaceae	perennial	dicotyledonous	2	891.8	445.9	0.5		10	3	0.5	0.6	0.15	0.65
Cynosurus cristatus	Poaceae	perennial	monocotyledonous	2	2986.55	2986.55	0.45
Cyperus haspan	Cyperaceae	perennial	monocotyledonous	2	392	392	0.51			0.25				0.05
Cyperus iria	Cyperaceae	annual	monocotyledonous	4	784	784	0.465			0.35
Cyperus rotundus	Cyperaceae	perennial	monocotyledonous	8	490	490	0.55			0.35
Cyphomandra betacea	Solanaceae	perennial	dicotyledonous	2	7644	7644			10	7.5	0.6	1.75		6		4
Cypripedium calceolus	Orchidaceae	perennial	monocotyledonous	2	31703	31703	0.325		12	5.5	3.75		4
Cypripedium flavum	Orchidaceae	perennial	monocotyledonous	2	35679.5	35679.5	0.4		13	6	3.25		3	4
Cypripedium formosanum	Orchidaceae	perennial	monocotyledonous	2	27930	27930	0.35		11.5	9.5	4.75		5
Cypripedium henryi	Orchidaceae	perennial	monocotyledonous	2	38024	38024	0.45		14	7	4		4.5	3.5	1.2
Cypripedium japonicum	Orchidaceae	perennial	monocotyledonous	2	31360	31360	0.45		13	15.5	5		4.5	4.75	1.2
Cypripedium macranthos	Orchidaceae	perennial	monocotyledonous	2	36652	36652	0.375		12.5	7	4.5		5.25	4
Cytisus nigricans	Fabaceae	perennial	dicotyledonous	4	588	294	0.65		2	0.8	0.3		0.95	2.25	0.5
Cytisus scoparius	Fabaceae	perennial	dicotyledonous	4	882	441	1.65		1	0.4	0.4	2		4.5	1	3
Dactylis glomerata	Poaceae	perennial	monocotyledonous	2	3234	1078	0.8		18	0.6
Dactyloctenium aegyptium	Poaceae	annual	monocotyledonous	4	1862	1862	0.375		11.5	0.4				0.1
Dactylorhiza fuchsii	Orchidaceae	perennial	monocotyledonous	2	2832.2	2832.2	0.24		8	2.75	0.75		0.75
Dahlia pinnata	Asteraceae	perennial	dicotyledonous	8	4225	1056.25	1.75							1.05	0.35
Dahlia variabilis	Asteraceae	perennial	dicotyledonous	8	2023.7	505.925								1.05	0.35
Dalbergia sissoo	Fabaceae	perennial	dicotyledonous	2	1585.15	1585.15			4.75		0.65	0.9		6	0.9
Dalbergia volubilis	Fabaceae	perennial	dicotyledonous	2	1901.2	1901.2		0.3			0.35	0.7	0.65
Daphniphyllum pentandrum	Daphniphyllaceae	perennial	dicotyledonous	2	1227.45	1227.45	7.5	4.25	12	3.75				1.1	0.6
Datura innoxia	Solanaceae	annual	dicotyledonous	2	2254	2254			14	9.5	9	17.5		3.5		5	3
Datura inoxia	Solanaceae	annual	dicotyledonous	2	2221.5	2221.5			14	9.5				3.5		5	3
Datura stramonium	Solanaceae	annual	dicotyledonous	2	2048.2	2048.2		4	12.5	8	4.5	8		3.75	3	4
Daucus carota	Apiaceae	perennial	dicotyledonous	2	460.6	460.6	1.2	7.5	0.85	0.225				0.35	0.2
Decaisnea fargesii	Lardizabalaceae	perennial	dicotyledonous	2	1960	1960	5		10	5				7.5	2	10
Delphinium ajacis	Ranunculaceae	perennial	dicotyledonous	2	6468	6468								1.8		2
Dendranthema maximowiczii	Asteraceae	perennial	dicotyledonous	6	7732.2	2577.4	0.215		2.25	2.75			1.25
Dendranthema zawadskii	Asteraceae	perennial	dicotyledonous	8	10397.8	2599.45	0.325	2.5	2.75	2.25			1.5	0.18
Dendrobium aphyllum	Orchidaceae	perennial	monocotyledonous	2	3332	3332	0.6		7		2.3		2.3	4	1.2
Dendrobium bellatulum	Orchidaceae	perennial	monocotyledonous	2	1274	1274			2.75	1.15	2.5		2.5
Dendrobium crumenatum	Orchidaceae	perennial	monocotyledonous	2	1274	1274	0.55		6	2.5	1.95		1.85
Dendrobium densiflorum	Orchidaceae	perennial	monocotyledonous	2	2450	2450	0.325		12.5	4.3	1.9		1.75
Dendrobium fimbriatum	Orchidaceae	perennial	monocotyledonous	2	3038	3038	0.75		11.75	2.8	1.55		1.55
Dendrobium lindleyi	Orchidaceae	perennial	monocotyledonous	2	1176	1176			5.5	1.8	2		2
Dendrobium moschatum	Orchidaceae	perennial	monocotyledonous	2	4606	4606	1		12.5	2.25	2.95		3.05
Dendrobium officinale	Orchidaceae	perennial	monocotyledonous	2	4204.2	4204.2	0.22		5	1.2	1.8
Dendrobium parishii	Orchidaceae	perennial	monocotyledonous	2	1176	1176	0.2		10	1.75	2.7		2
Dendrobium pulchellum	Orchidaceae	perennial	monocotyledonous	2	1568	1568						10
Dendrobium wattii	Orchidaceae	perennial	monocotyledonous	2	1430.8	1430.8	0.36		6.5	1.75	2.75		3.1
Dendrocalamus asper	Poaceae	perennial	monocotyledonous	6	1626.8	813.4	17.5
Dendrocalamus brandisii	Poaceae	perennial	monocotyledonous	6	1666	555.333	12.5		26.5	3.75				0.325
Dendrocalamus giganteus	Poaceae	perennial	monocotyledonous	6	1670.9	556.967	25	0.75	45	10				0.75
Dendrocalamus hamiltonii	Poaceae	perennial	monocotyledonous	10	1331.5	266.3	15		38	7
Dendrocalamus strictus	Poaceae	perennial	monocotyledonous	2	1523.9	761.95	12		21					0.7	0.35
Deschampsia caespitosa	Poaceae	perennial	monocotyledonous	2	5110.7	2555.35	0.9		0.5	0.2
Deschampsia flexuosa	Poaceae	perennial	monocotyledonous	4	5390	2695	0.225		4	0.1				0.3
Desideria linearis	Brassicaceae	perennial	dicotyledonous	2	1352.4	1352.4	0.1		12.5	0.4	0.3		0.65	1	0.1
Deutzia prunifolia	Hydrangeaceae	perennial	dicotyledonous	4	1835.05	917.525	0.65	0.4	4.5	2.75				0.4
Dianella ensifolia	Asphodelaceae	perennial	dicotyledonous	4	625.5	312.75	1.5		55	1.75			0.65	0.6	0.6
Dianthus caryophyllus	Caryophyllaceae	perennial	dicotyledonous	2	686	343	0.55		9	0.3	2.75
Dicentra canadensis	Papaveraceae	perennial	dicotyledonous	2	2905.7	726.425								1.1
Dicentra spectabilis	Papaveraceae	perennial	dicotyledonous	2	587	587	0.45	10	27.5	15	0.35	2.75	1.25
Dichanthelium acuminatum	Poaceae	perennial	monocotyledonous	10	931	931	0.38		7.5	0.75
Dieffenbachia picta	Araceae	perennial	monocotyledonous	2	12083.4	12083.4	1.225		22.5	9.5
Digitalis purpurea	Plantaginaceae	perennial	dicotyledonous	2	916.3	916.3	0.9	15	10		1	3.75		1.5
Digitaria ciliaris	Poaceae	annual	monocotyledonous	4	1262.24	420.747	0.6		12.5	0.65
Digitaria longiflora	Poaceae	annual	monocotyledonous	4	915.81	457.905	0.25		3.5	0.3
Digitaria sanguinalis	Poaceae	annual	monocotyledonous	4	973	324.333	0.45		10	0.8
Digitaria setigera	Poaceae	annual	monocotyledonous	2	2239.3	746.433	0.65		12.5	0.65
Digitaria ternata	Poaceae	annual	monocotyledonous	2	869.75	434.875	0.8		20	0.8
Dillenia indica	Dilleniaceae	perennial	dicotyledonous	2	502.25	502.25	25	4.5	27.5	10.5	4.5	16	8	12.5	12.5
Dioscorea alata	Dioscoreaceae	perennial	monocotyledonous	4	563.5	140.875		9.5	13	8.5			0.175	2	3.5
Dioscorea bulbifera	Dioscoreaceae	perennial	monocotyledonous	6	1176	392			20.5	14				2.25	1
Dioscorea elephantipes	Dioscoreaceae	perennial	monocotyledonous	2	6615	6615						0.4
Dioscorea esculenta	Dioscoreaceae	perennial	monocotyledonous	4	1029	514.5		6.5	15	17		0.45		3	1.2
Dioscorea zingiberensis	Dioscoreaceae	perennial	monocotyledonous	2	975.1	975.1							0.135	1.6	1.25
Diospyros discolor	Ebenaceae	perennial	dicotyledonous	2	901.6	901.6			18.75	6.75				8		20
Diospyros kaki	Ebenaceae	perennial	dicotyledonous	6	2489.2	829.733	12	1.4	11.5	5.9	0.9	1.05		6		2	1
Diospyros lotus	Ebenaceae	perennial	dicotyledonous	2	852.6	852.6	30	1.25	9	4.25	0.4	0.5		1.5		10	6
Diospyros montana	Ebenaceae	perennial	dicotyledonous	2	1666	1666	12	0.5	4	1.5				2	2
Diphylleia sinensis	Berberidaceae	perennial	dicotyledonous	2	524.3	524.3	0.6	7.75	18.75	30.5	0.3575		0.65	1.25	0.8
Dipsacus fullonum	Caprifoliaceae	perennial	dicotyledonous	2	3216.36	3216.36	1.25		26.5			0.8
Dipsacus sativus	Caprifoliaceae	perennial	dicotyledonous	2	3220.28	3220.28	1.75		40			1
Disporum sessile	Colchicaceae	perennial	monocotyledonous	2	18228	18228	0.55		9.5	5.25			2.5	1		5
Disporum uniflorum	Colchicaceae	perennial	monocotyledonous	2	24516	24516	0.55		9.5	5.25			2.5	1		5
Distylium chinense	Hamamelidaceae	perennial	dicotyledonous	2	553.7	553.7	1		3	1				0.75		3.5
Distylium myricoides	Hamamelidaceae	perennial	dicotyledonous	2	1038.8	1038.8		0.65	8	3				1.1		6.5
Dodonaea viscosa	Sapindaceae	perennial	dicotyledonous	2	617.4	617.4			8.5	2.25	0.3			1.85	2.15
Doritis pulcherrima	Orchidaceae	perennial	monocotyledonous	2	6610.1	6610.1			6.75	1.75	0.8
Draba altaica	Brassicaceae	perennial	dicotyledonous	2	303.8	303.8	0.045		1.3	0.15	0.15		0.225	0.45	0.175
Draba fladnizensis	Brassicaceae	perennial	dicotyledonous	2	269.5	269.5	0.04		0.75				0.25	0.425	0.175
Draba glomerata	Brassicaceae	perennial	dicotyledonous	4	392	392	0.05		1.2	0.25				0.45	0.175
Draba lanceolata	Brassicaceae	perennial	dicotyledonous	2	637	318.5	0.205		1.5	0.4			0.35	0.9	0.15
Draba nemorosa	Brassicaceae	annual	dicotyledonous	2	237.16	237.16	0.25						0.2	0.7	0.18
Drosera linearis	Droseraceae	perennial	dicotyledonous	2	882	882			3.5	0.225		0.7				4.5
Drosera peltata	Droseraceae	perennial	dicotyledonous	4	393.5	393.5	0.205	0.5	0.3		0.4			0.3
Drosera rotundifolia	Droseraceae	perennial	dicotyledonous	2	882	882		3.5	0.6	0.85	0.4		0.55
Drosera spathulata	Droseraceae	perennial	dicotyledonous	8	686	171.5		1.25	1.5		0.165		0.22
Dryas octopetala	Rosaceae	perennial	dicotyledonous	2	588	588		1.2	1.25	1.05	0.55	1.75	0.9	0.35
Duchesnea indica	Rosaceae	perennial	dicotyledonous	2	1470	1470			3.5	2	0.5		0.75	0.15
Dypsis lutescens	Arecaceae	perennial	monocotyledonous	2	1470	735	3.5		42.5	1.6				1.65	0.9
Ecballium elaterium	Cucurbitaceae	perennial	dicotyledonous	2	1221	1221			14	10.5	0.55	3		4.5	2	4
Echinacea purpurea	Asteraceae	perennial	dicotyledonous	2	9197.3	9197.3	1.05					10
Echinochloa colonum	Poaceae	annual	monocotyledonous	4	1372	1372	0.35		11.5	3.7
Echinochloa crus-galli	Poaceae	annual	monocotyledonous	6	1372	457.333	0.65		25	12.5
Echinochloa frumentacea	Poaceae	annual	monocotyledonous	4	1274	424.667	1.25		27.5	1.7
Echinocystis lobata	Cucurbitaceae	annual	dicotyledonous	4	725.2	362.6								4.5		16
Echinodorus macrophyllus	Alismataceae	perennial	monocotyledonous	2	12838	12838	0.4
Echinops cornigerus	Asteraceae	perennial	dicotyledonous	2	2993.9	2993.9			20	7.5				0.7
Echinops humilis	Asteraceae	perennial	dicotyledonous	2	4218.9	4218.9	0.115
Echinops nanus	Asteraceae	annual	dicotyledonous	2	1891.4	1891.4	0.14
Echinops ritro	Asteraceae	perennial	dicotyledonous	2	3900.4	3900.4	0.4		14	5				0.55
Echinops setifer	Asteraceae	perennial	dicotyledonous	2	4728.5	2364.25	1.2		20	10.5		1.3		0.7
Echinops sphaerocephalus	Asteraceae	perennial	dicotyledonous	2	3021.34	3021.34	1		20	7.5				0.7
Echinops talassicus	Asteraceae	perennial	dicotyledonous	2	5047	5047	1.5		20
Echium vulgare	Boraginaceae	perennial	dicotyledonous	2	808.5	404.25	1		12	1.4	0.8	1.2		0.25
Eclipta prostrata	Asteraceae	annual	dicotyledonous	2	1568	1568	0.6		6.5	1.5		0.15		0.28
Ehretia laevis	Boraginaceae	perennial	dicotyledonous	2	3532.9	3532.9	10	1.5	9	5.5	0.2	0.3	0.2	0.35
Eichhornia crassipes	Pontederiaceae	perennial	monocotyledonous	4	1259	629.5	0.45		9.5	9.5		5	3.25
Elaeagnus angustifolia	Elaeagnaceae	perennial	dicotyledonous	2	568.4	568.4	7.5	0.75	5	1.15	0.45			1.05	0.8
Elaeagnus multiflora	Elaeagnaceae	perennial	dicotyledonous	2	784	784	2.5	0.5	5	2.6	0.45			1.3
Elaeagnus umbellata	Elaeagnaceae	perennial	dicotyledonous	2	788.9	788.9	2.5	0.6	5.5	2.1	0.3			0.6
Elaeis guineensis	Arecaceae	perennial	monocotyledonous	2	2116.8	1058.4	10		75	3	0.45		0.45	4.5	3
Eleocharis acicularis	Cyperaceae	annual	monocotyledonous	4	1210.3	605.15								0.6
Eleocharis ovata	Cyperaceae	annual	monocotyledonous	2	686	686	0.27							0.08	0.05
Eleocharis palustris	Cyperaceae	perennial	monocotyledonous	4	2058	1029	0.375							0.12	0.09
Eleocharis quinqueflora	Cyperaceae	perennial	monocotyledonous	4	548.8	109.76	0.165							0.2
Eleocharis uniglumis	Cyperaceae	perennial	monocotyledonous	4	4998	1666	0.125							0.155
Elettaria cardamomum	Zingiberaceae	perennial	monocotyledonous	4	1406.3	703.15								1.5	1	3.5	3
Eleusine coracana	Poaceae	annual	monocotyledonous	4	1568	784	0.85
Eleusine indica	Poaceae	annual	monocotyledonous	2	686	686	0.5		12.5	0.4				0.15
Eleusine verticillata	Poaceae	annual	monocotyledonous	2	1274	1274	0.155
Elymus abolinii	Poaceae	perennial	monocotyledonous	4	9212	4606	0.975			0.55
Elymus canadensis	Poaceae	perennial	monocotyledonous	4	10584	5292	1		25	1.1
Elymus caninus	Poaceae	perennial	monocotyledonous	4	8428	4214	1.125			0.8
Elymus ciliaris	Poaceae	perennial	monocotyledonous	4	8526	4263	0.6		15	0.65
Elymus dahuricus	Poaceae	perennial	monocotyledonous	6	12936	4312	1.05		20	0.85
Elymus mutabilis	Poaceae	perennial	monocotyledonous	4	8526	4263	0.9		15.5	0.45
Elymus sibiricus	Poaceae	perennial	monocotyledonous	6	8134	4067	0.75		15	0.75
Elytrigia intermedia	Poaceae	perennial	monocotyledonous	6	13249.6	2944.36	0.85
Elytrigia repens	Poaceae	perennial	monocotyledonous	6	11402.3	2533.84	0.6		15	0.75				0.6
Emblica officinalis	Phyllanthaceae	perennial	dicotyledonous	4	1470	1470	23	0.05	1.4					1.15	1.15	5.5	2.5
Empetrum nigrum	Ericaceae	perennial	dicotyledonous	2	632.1	632.1	0.35		0.45	0.125	0.15			0.65	0.65
Epilobium ciliatum	Onagraceae	perennial	dicotyledonous	2	490	490	0.8	0.2	4.75	1.3	0.295			5.75		1	0.325
Epilobium hirsutum	Onagraceae	perennial	dicotyledonous	2	294	294	1.375		12	2.65	0.9		1.45	5.75		1	0.475
Epilobium palustre	Onagraceae	perennial	dicotyledonous	2	196	196	0.375		0.95	1.1	0.35		0.6	6		1.75	0.465
Epilobium tetragonum	Onagraceae	perennial	dicotyledonous	2	588	588	0.45							4.25		0.9	0.35
Epipactis helleborine	Orchidaceae	perennial	monocotyledonous	2	13524	6762	0.45		8	3.5	1.075		0.7	1
Epipremnum aureum	Araceae	perennial	monocotyledonous	4	3961.5	3961.5	0.11	9	7.5	7
Eragrostis minor	Poaceae	annual	monocotyledonous	4	717	358.5	0.325		9	0.3				0.05	0.05
Erechtites hieracifolia	Asteraceae	annual	dicotyledonous	4	5684	2842	0.7		11.5	3.5		0.95		0.275
Eremochloa ophiuroides	Poaceae	perennial	monocotyledonous	2	813.4	813.4	0.2		5.5	0.3
Eremopyrum triticeum	Poaceae	annual	monocotyledonous	2	5390	5390	0.3		4.75	0.25
Erianthus arundinaceus	Poaceae	perennial	monocotyledonous	4	1793.4	597.8	4		150	3.5				0.3
Erigeron acer	Asteraceae	perennial	dicotyledonous	2	1347.5	1347.5	0.325		5.75	0.75			0.4625	0.18	0.04
Erigeron alpinus	Asteraceae	perennial	dicotyledonous	2	1528.8	1528.8			8.5	0.95				0.21	0.06
Erigeron annuus	Asteraceae	perennial	dicotyledonous	6	2126.6	1417.73	0.65		10.5	2.75			0.7	0.12
Eriobotrya japonica	Rosaceae	perennial	dicotyledonous	2	784	784		0.8	21	6	0.25	1.6	0.7	3.5		12.5
Eriocaulon aquaticum	Eriocaulaceae	perennial	monocotyledonous	4	4101.3	2050.65										0.385
Eriochloa villosa	Poaceae	annual	monocotyledonous	2	1127	375.667	0.65		15	1				0.3
Eriophorum angustifolium	Cyperaceae	perennial	monocotyledonous	2	686	686								0.2	0.1
Eriophorum vaginatum	Cyperaceae	perennial	monocotyledonous	2	392	392	0.615		4.5					0.2	0.1
Erodium cicutarium	Geraniaceae	annual	dicotyledonous	2	1171.1	585.55	0.15		8.5	3.5	0.45			3		3	1
Eruca sativa	Brassicaceae	annual	dicotyledonous	2	568.4	568.4	0.55	3	5.5	2.5				2.5		1.75
Eryngium planum	Apiaceae	perennial	dicotyledonous	2	884.45	884.45	0.75	8.75	6.75	3.75			0.19	0.325	0.165
Erysimum cheiranthoides	Brassicaceae	annual	dicotyledonous	2	813.4	813.4	0.325	1.35	2.5	0.25	0.25		0.45	3	0.1	1
Erysimum diffusum	Brassicaceae	perennial	dicotyledonous	2	857.5	428.75	0.55	3.5	3	0.55	0.65		1.2	6	0.1	2
Erythrina caffra	Fabaceae	perennial	dicotyledonous	2	1727.25	1727.25	20							15
Erythrina corallodendron	Fabaceae	perennial	dicotyledonous	2	1283.8	1283.8	4		7	4.75		5	2.6	10
Erythrina humeana	Fabaceae	perennial	dicotyledonous	2	1379.35	1379.35			12.5	12.5				16
Erythrina lithosperma	Fabaceae	perennial	dicotyledonous	2	1452.85	1452.85	13.5	0.7	12.5	8.5				15	2.5
Erythrina lysistemon	Fabaceae	perennial	dicotyledonous	2	1394.05	1394.05			17	18		9		15
Erythrina stricta	Fabaceae	perennial	dicotyledonous	2	992.25	992.25	15		9.5	9.5			2.525	11	1.1
Erythrina variegata	Fabaceae	perennial	dicotyledonous	2	1670.9	1670.9	20		17.5	17.5	2.5	6.5	5.5	22.5	2.5	15	10
Erythrina vespertilio	Fabaceae	perennial	dicotyledonous	2	1097.6	1097.6			9.5	8.5		3.5		9	1.65	12
Erythronium japonicum	Liliaceae	perennial	monocotyledonous	2	31115	31115	0.275	3.5	10.5	4.5			4.25
Eschscholzia californica	Papaveraceae	annual	dicotyledonous	2	1078	1078	0.6		20					6.5		1.25	1.25
Eucalyptus camaldulensis	Myrtaceae	perennial	dicotyledonous	2	602.7	602.7	25	2	23	1.5	0.3				0.55
Eucalyptus citriodora	Myrtaceae	perennial	dicotyledonous	2	377.3	377.3	28	1.75	16.5	3.5	0.5			1.1	0.9
Eucalyptus cornuta	Myrtaceae	perennial	dicotyledonous	2	617.4	617.4		1.25	5.5	4.5				0.85	0.95	2.25
Eucalyptus elata	Myrtaceae	perennial	dicotyledonous	2	597.8	597.8		1.3	14	1.3				0.4	0.45	1.85
Eucalyptus globulus	Myrtaceae	perennial	dicotyledonous	2	539	539		2.25	22.5	1.5	1	0.4			2.25
Eucalyptus grandis	Myrtaceae	perennial	dicotyledonous	2	612.5	612.5		2	16.5	2.75				0.75	0.7
Eucalyptus occidentalis	Myrtaceae	perennial	dicotyledonous	2	622.3	622.3		2.25	11.25	2.25				1.2	1.05	1.5
Eucalyptus pellita	Myrtaceae	perennial	dicotyledonous	2	671.3	671.3	15	2	22	2.5	1				1.35
Eucalyptus pulverulenta	Myrtaceae	perennial	dicotyledonous	2	612.5	612.5			10	2				0.75	0.85	1.65
Eucalyptus resinifera	Myrtaceae	perennial	dicotyledonous	2	627.2	627.2		2.25	12.5	3	0.45			0.8	0.75	1.45
Eucalyptus robusta	Myrtaceae	perennial	dicotyledonous	2	661.5	661.5	20	2	12.5	5				1.25
Eucalyptus saligna	Myrtaceae	perennial	dicotyledonous	2	720.3	720.3		2.25	15	2.25				0.55	0.55
Eucalyptus tereticornis	Myrtaceae	perennial	dicotyledonous	2	588	588	25	2	12.5	1.75	0.275			0.7	0.7
Eucalyptus torelliana	Myrtaceae	perennial	dicotyledonous	2	392	392		1.5	11	4.5	0.6			1.15	1.15
Eucharis amazonica	Amaryllidaceae	perennial	monocotyledonous	2	11984	11984			32.5	16.5		10	4.5
Euchlaena mexicana	Poaceae	annual	monocotyledonous	2	3528	3528	2.5		50	8
Euclidium syriacum	Brassicaceae	annual	dicotyledonous	2	264.6	264.6	0.175		3.75	1.25				0.25	0.275	1.5
Eucommia ulmoides	Eucommiaceae	perennial	dicotyledonous	2	725.2	725.2	20	1.5	10.5	4.5				3.25	1.15	14.5	3
Eugenia uniflora	Myrtaceae	perennial	dicotyledonous	2	245.49	245.49	5	0.15	3.7	2.65				1.5	1.5
Euonymus alatus	Celastraceae	perennial	dicotyledonous	2	637	318.5	2	0.2	5	2		0.8		0.75		5.5
Euonymus bungeanus	Celastraceae	perennial	dicotyledonous	2	431.2	431.2		1.75	6	3.5				0.7	0.95	5.5	4
Euonymus hamiltonianus	Celastraceae	perennial	dicotyledonous	2	436.1	436.1	5.5	5	9.5	7		1.1		1.25
Euonymus phellomanus	Celastraceae	perennial	dicotyledonous	2	641.9	641.9	3.5	1.15	8.5	3		0.8		0.8	1	5.5	3.5
Euonymus verrucosus	Saxifragaceae	perennial	dicotyledonous	2	328.3	328.3	2		4.5	2.5		0.7		0.8		6
Eupatorium cannabinum	Asteraceae	perennial	dicotyledonous	2	2415	2415	1	0.5	8.5	2.5		0.5		0.3
Eupatorium fortunei	Asteraceae	perennial	dicotyledonous	2	3890.6	1945.3	0.7	1.25	9	3.5		0.5		0.35
Euphorbia helioscopia	Euphorbiaceae	annual	dicotyledonous	4	875	437.5	0.085		2.25	1				0.275	0.375	2	1.5
Euphorbia hirta	Euphorbiaceae	annual	dicotyledonous	2	686	686	0.08	0.15	3	0.9				0.125	0.125
Euphorbia obesa	Euphorbiaceae	perennial	dicotyledonous	2	13034	13034								0.7		2	2
Euphorbia pentagona	Euphorbiaceae	perennial	dicotyledonous	2	9114	9114	6		10	2.5				1.1	1.5	3.25	2.75
Euphorbia peplus	Euphorbiaceae	perennial	dicotyledonous	2	338.1	338.1	0.07	0.2	2.75	1.25				0.225	0.225	1.25	0.75
Euphorbia phymatosperma	Euphorbiaceae	annual	dicotyledonous	2	1950.2	1950.2		0.2	2.75	1.25
Euphorbia pulcherrima	Euphorbiaceae	perennial	dicotyledonous	4	1274	637	2.5	3.5	15.5	7				1.75	1.5	10	8.5
Euptelea pleiosperma	Eupteleaceae	perennial	dicotyledonous	2	654.15	654.15	8.5	3.5	9.5	6				0.75	0.4	2
Euryale ferox	Nymphaeaceae	perennial	dicotyledonous	2	872.2	872.2		25	70	70		5	1.75	4	4	10	10
Eustoma grandiflorum	Gentianaceae	annual	dicotyledonous	4	1568	392	0.45
Evodia rutaecarpa	Rutaceae	perennial	dicotyledonous	2	4958.8	4958.8			12	5			0.4			4.5
Exochorda giraldii	Rosaceae	perennial	dicotyledonous	2	588	588		2	3.5	2.25		3.75	2.25
Fagopyrum cymosum	Polygonaceae	annual	dicotyledonous	2	1136.8	568.4	0.75	10	8	7				0.7
Fagopyrum esculentum	Polygonaceae	annual	dicotyledonous	2	1298.5	649.25	0.6		4.75	3.5			0.35	0.55
Fagopyrum gracilipes	Polygonaceae	annual	dicotyledonous	4	1641.5	820.75	0.45	2.25	3	2.25				0.3
Fagopyrum leptopodum	Polygonaceae	annual	dicotyledonous	2	700.7	700.7	0.18	1.25	2	1.25			0.175	0.225
Fagopyrum lineare	Polygonaceae	annual	dicotyledonous	2	529.2	529.2	0.35	0..3	2.25	0.35			0.15
Fagopyrum statice	Polygonaceae	annual	dicotyledonous	2	661.5	661.5	0.45	4	2.5	2			0.125	0.225
Fagopyrum tataricum	Polygonaceae	annual	dicotyledonous	2	534.1	534.1	0.5		4.5				0.2	0.55
Fagopyrum urophyllum	Polygonaceae	annual	dicotyledonous	2	1876.7	1876.7	0.75	3.5	5				0.25	0.35
Fallopia convolvulus	Polygonaceae	annual	dicotyledonous	4	686	343		3.25	4	2.75				0.325
Fallopia dumetorum	Polygonaceae	annual	dicotyledonous	2	294	147		2	4.5	2.75			0.45	0.35
Fallopia japonica	Polygonaceae	perennial	dicotyledonous	4	2376.5	594.125	1.5	1.5	8.5	6.5				0.45
Fallopia multiflora	Polygonaceae	perennial	dicotyledonous	2	686	686		2.25	5	3.5			0.65	0.275
Fedia graciliflora	Caprifoliaceae	annual	dicotyledonous	4	749.7	374.85								0.45
Festuca altaica	Poaceae	perennial	monocotyledonous	4	7350	3675	0.65		14.5
Festuca arundinacea	Poaceae	perennial	monocotyledonous	4	4214	1404.67	0.9		20	0.6				0.35
Festuca brachyphylla	Poaceae	perennial	monocotyledonous	6	5757.5	1919.17	0.1		4.75	0.075
Festuca extremiorientalis	Poaceae	perennial	monocotyledonous	4	6600.3	3300.15	0.75		22.5	0.95
Festuca gigantea	Poaceae	perennial	monocotyledonous	6	7056	2352	0.95		40	0.85
Festuca glauca	Poaceae	perennial	monocotyledonous	6	6967.8	2322.6	0.25
Festuca ovina	Poaceae	perennial	monocotyledonous	2	2364.25	1182.12	0.175		11	0.045
Festuca pratensis	Poaceae	perennial	monocotyledonous	2	3180.1	1590.05	0.45		27.5	0.5
Festuca pseudovina	Poaceae	perennial	monocotyledonous	2	2161.88	2161.88	0.3		10.5	0.045
Festuca rubra	Poaceae	perennial	monocotyledonous	6	6703.2	1675.8	0.5		12.5	0.15
Festuca rupicola	Poaceae	perennial	monocotyledonous	6	7124.6	2374.87	0.35		15	0.07
Festuca tristis	Poaceae	perennial	monocotyledonous	4	6330.8	3165.4	0.425		12	0.13
Festuca valesiaca	Poaceae	perennial	monocotyledonous	2	2230.97	2230.97	0.35		13
Ficus benjamina	Moraceae	perennial	dicotyledonous	2	686	686	20	1.5	6	3				1.15	1.15
Ficus carica	Moraceae	perennial	dicotyledonous	2	357.7	357.7	6.5		15	15				4
Ficus elastica	Moraceae	perennial	dicotyledonous	2	686	457.333	25	3.5	19	8.5				1	0.65
Ficus pandurata	Moraceae	perennial	dicotyledonous	2	686	686	1.5	0.4	6					0.8
Ficus pumila	Moraceae	perennial	dicotyledonous	2	686	686			7.5	1.75				6	4
Ficus racemosa	Moraceae	perennial	dicotyledonous	2	686	686	27.5	2.5	22	4				2.25
Ficus religiosa	Moraceae	perennial	dicotyledonous	2	686	686	20		13	10				1.25
Ficus rumphii	Moraceae	perennial	dicotyledonous	2	686	686	15	7	9.5	8.5				1.25	1.25
Filago arvensis	Asteraceae	annual	dicotyledonous	2	641.51	641.51	0.2		1	0.225		0.1
Filifolium sibiricum	Asteraceae	perennial	dicotyledonous	2	4625.6	4625.6	0.4		20	5.5		0.25
Firmiana colorata	Malvaceae	perennial	dicotyledonous	2	1614.55	807.275	15	12.5	21.25	19	2			6		6	6
Flagellaria indica	Flagellariaceae	perennial	monocotyledonous	4	676	169			16	1.25			0.2425	0.5	0.5
Flemingia bracteata	Fabaceae	perennial	dicotyledonous	2	1570.45	1570.45	1.65	0.9	10.5	5				0.8	0.45
Flemingia macrophylla	Fabaceae	perennial	dicotyledonous	2	1764	1764	1.65	0.35	11.5	6.5	0.7	0.9		1.3	0.8
Flemingia strobilifera	Fabaceae	perennial	dicotyledonous	2	1470	1470	1.65	0.9	10.5	5	0.5	0.7		0.8	0.45
Foeniculum vulgare	Apiaceae	perennial	dicotyledonous	2	2342.2	2342.2	1.2	10	17	22.5			0.1	0.5	0.185
Fortunella hindsii	Rutaceae	perennial	dicotyledonous	4	622.3	311.15		0.75	5	2.25			0.5	1
Fragaria vesca	Rosaceae	perennial	dicotyledonous	2	241.08	241.08		11.5	3	2.3
Fragaria viridis	Rosaceae	perennial	dicotyledonous	2	98	98						2.5
Fragaria x ananassa	Rosaceae	perennial	dicotyledonous	8	597.8	149.45		6	5	4				3
Frangula alnus	Rhamnaceae	perennial	dicotyledonous	2	323.4	323.4		1.45	7.5	4.25				0.7	0.7
Fraxinus americana	Oleaceae	perennial	dicotyledonous	2	2842	2842	3	1	9.5	3.5				3.5
Fraxinus pennsylvanica	Oleaceae	perennial	dicotyledonous	2	931	931	15		8.5	5				4	0.55
Fraxinus velutina	Oleaceae	perennial	dicotyledonous	2	852.6	852.6			5					1.4
Fritillaria davidii	Liliaceae	perennial	monocotyledonous	2	33320	33320	0.215	17	4.25	2.4			3.5
Fritillaria imperialis	Liliaceae	perennial	monocotyledonous	2	45089.8	45089.8						6
Fritillaria maximowiczii	Liliaceae	perennial	monocotyledonous	2	33604.2	33604.2	0.405		7.25	0.8			3.75	1.9	2
Fritillaria pallidiflora	Liliaceae	perennial	monocotyledonous	2	42826	42826	0.45		8.5	2			4.1
Fritillaria thunbergii	Liliaceae	perennial	monocotyledonous	2	38097.5	38097.5	0.65		9	1.75		3		2.1	2.5
Fritillaria verticillata	Liliaceae	perennial	monocotyledonous	2	40807.2	40807.2	0.45		7	0.4		3.25		1.75	1.5
Gagea lutea	Liliaceae	perennial	monocotyledonous	6	19355	6451.67	0.175		18.5	0.65			1.05
Galega officinalis	Fabaceae	perennial	dicotyledonous	2	2165.8	2165.8	0.7	0.05	3	0.95	0.45	1		3	0.25	3	1.5
Galinsoga parviflora	Asteraceae	annual	dicotyledonous	2	739.9	739.9	0.45	1.5	3.5	2.05		0.1		0.125
Galium aparine	Rubiaceae	annual	dicotyledonous	2	1421	473.667			3.25	0.4			0.1	0.55
Galium boreale	Rubiaceae	perennial	dicotyledonous	2	1568	784			2	0.25		0.35	0.175	0.15
Galium mollugo	Rubiaceae	perennial	dicotyledonous	4	1845	1845			2	0.4				0.15
Galium palustre	Rubiaceae	perennial	dicotyledonous	4	1274	1274			1	0.225		0.35		0.2	0.2
Galium triflorum	Rubiaceae	perennial	dicotyledonous	4	1715	571.667			3.2	1.1		0.2		0.2
Galium verum	Rubiaceae	perennial	dicotyledonous	4	1849.26	924.63			2.25	0.125		0.3	0.15	0.2	0.2
Gardenia jasminoides	Rubiaceae	perennial	dicotyledonous	2	695.8	695.8		0.6	14	4.75	2	4	3.25	4.25	1.6	3.5	3
Gasteria carinata	Asphodelaceae	perennial	dicotyledonous	2	18718	18718								2.1	0.7
Gastrochilus calceolaris	Orchidaceae	perennial	monocotyledonous	2	2685.2	2685.2	0.175		23	2	0.75		0.75
Gelonium multiflorum	Euphorbiaceae	perennial	dicotyledonous	2	1176	1176	7.5	0.75	10.5	5.5				1	1
Genista tinctoria	Fabaceae	perennial	dicotyledonous	4	1636.6	818.3	1.25		2.95	0.95	0.5		0.115	2	0.35	2.5	2
Gentiana cruciata	Gentianaceae	perennial	dicotyledonous	2	4336.5	2168.25			11	2.5		1.45	0.35	0.65	0.45
Gentiana decumbens	Gentianaceae	perennial	dicotyledonous	4	3351.6	1675.8	0.3	1.25	3.35	0.45	1.25	3.25	0.45	2.25		1.35
Gentiana kurroo	Gentianaceae	perennial	dicotyledonous	2	1626.8	813.4	0.2	1.5	5.5	1.15				1.65		1.5
Gentiana macrophylla	Gentianaceae	perennial	dicotyledonous	2	1744.4	1744.4	0.45	4	17	4.25	0.8	1.9	0.35	1.6		1.3
Gentiana tibetica	Gentianaceae	perennial	dicotyledonous	4	3385.9	846.475	0.45	6	12.5	4.75	0.75	2.5	0.45	2		1.4
Gerbera piloselloides	Asteraceae	annual	dicotyledonous	2	3763.2	3763.2		4.25	11	4		1.2		0.55
Gigantochloa verticillata	Poaceae	perennial	monocotyledonous	2	1617	1617	11.5
Glechoma hederacea	Lamiaceae	perennial	dicotyledonous	2	882	441	0.135	3.75	1.05	2	0.6	1	0.4
Gleditsia sinensis	Fabaceae	perennial	dicotyledonous	2	980	980	30	0.3	7.25	3.5	0.375	1.025	0.5	24.5	3	12	8.5
Gloriosa superba	Colchicaceae	perennial	monocotyledonous	2	4386.5	4386.5			10				4.75
Glyceria maxima	Poaceae	perennial	monocotyledonous	6	5978	1992.67	1.4		37.5	1.2				0.15
Glycine clandestina	Fabaceae	perennial	dicotyledonous	2	1176	1176			0.45	0.45	0.35	1		1.4
Glycine max	Fabaceae	annual	dicotyledonous	2	1107.4	1107.4	0.6	0.275	8.5	5.25	0.5	0.625		5.75	1.15	10	6.5
Glycine soja	Fabaceae	annual	dicotyledonous	2	1078	1078	2.5		4.75	2		0.5		2	0.45	3.25	2.15
Glycine tabacina	Fabaceae	perennial	dicotyledonous	2	980	490			0.95	0.6			1.5	2.25	0.2	2.5	2
Glycine tomentella	Fabaceae	perennial	dicotyledonous	2	1078	539		0.2	2	1.25	0.4	1		2	0.45	2	2
Gnaphalium luteo-album	Asteraceae	annual	dicotyledonous	2	950.6	950.6								0.05
Goodyera repens	Orchidaceae	perennial	monocotyledonous	2	4704	4704	0.175	0.75	1.5	1	0.35		0.35
Gossypium anomalum	Malvaceae	perennial	dicotyledonous	2	1362.2	1362.2								2.5
Gossypium arboreum	Malvaceae	perennial	dicotyledonous	2	1680.7	1680.7	2.5	3					4.5	3		6.5
Gossypium barbadense	Malvaceae	annual	dicotyledonous	4	2940	1470	2.5		1					4		8
Gossypium herbaceum	Malvaceae	perennial	dicotyledonous	2	1670.9	1670.9	1	5.5		7.5		6		3		10
Gossypium hirsutum	Malvaceae	perennial	dicotyledonous	4	2352	1176	1.05	8.5				2.75		4.25
Graptopetalum macdougallii	Crassulaceae	perennial	dicotyledonous	2	3283	3283			3	1.15	0.7		0.85
Grevillea robusta	Proteaceae	perennial	dicotyledonous	2	784	784	17.5		22.5					1.5	0.7
Guaiacum officinale	Zygophyllaceae	perennial	dicotyledonous	2	460.6	460.6			3	2	0.45	2	1.2
Guihaia argyrata	Arecaceae	perennial	monocotyledonous	2	5782	5782	0.75			2.5	0.1			0.6	0.6	4.5	2
Gunnera manicata	Gunneraceae	perennial	dicotyledonous	2	7286.3	7286.3	2.5
Gymnadenia conopsea	Orchidaceae	perennial	monocotyledonous	2	5394.9	2697.45	0.4		10.25	1.75	0.425		0.425
Gynostemma pentaphyllum	Cucurbitaceae	perennial	dicotyledonous	2	1773.8	886.9		0.3	7.5	2.75	0.7		0.275	0.55	0.55	4
Habenaria pectinata	Orchidaceae	perennial	monocotyledonous	2	15190	15190	0.625		10.5	1.75	1.8		1.7
Habenaria rhodocheila	Orchidaceae	perennial	monocotyledonous	2	5752.6	1917.53	0.215		12.5	1.75	0.925		0.8	1.5
Haldina cordifolia	Rubiaceae	perennial	dicotyledonous	4	1296.05	648.025		7	12	12				0.45
Hamelia patens	Rubiaceae	perennial	dicotyledonous	2	1470	1470			13.5					0.65
Handroanthus impetiginosus	Bignoniaceae	perennial	dicotyledonous	2	494.9	494.9			15			8		30
Haworthia fasciata	Asphodelaceae	perennial	dicotyledonous	2	12838	12838	0.065
Hedinia tibetica	Brassicaceae	perennial	dicotyledonous	2	450.8	450.8	0.1				0.2		0.35	1	0.4	1
Hedysarum rotundifolium	Fabaceae	perennial	dicotyledonous	2	3332	3332	0.225	0.15	1.5	1.1				0.5		4
Helianthus annuus	Asteraceae	annual	dicotyledonous	2	3596.6	3596.6	2							1.25
Helianthus tuberosus	Asteraceae	perennial	dicotyledonous	2	11098.5	11098.5	2		13
Helictotrichon pubescens	Poaceae	perennial	monocotyledonous	2	6174	6174			15	0.7
Heliopsis helianthoides	Asteraceae	perennial	dicotyledonous	2	2303	1151.5	0.95					5
Helleborus thibetanus	Ranunculaceae	perennial	dicotyledonous	2	16023	16023		22	11.75	19	1.95		0.55	2.2	1.05	4.5	3
Heloniopsis umbellata	Melanthiaceae	perennial	monocotyledonous	2	4655	4655			6.25	0.95			0.95
Hemerocallis lilioasphodelus	Asphodelaceae	perennial	dicotyledonous	2	3814.5	3814.5	0.45		45	0.75			6	2	1.5
Hemiboea cavaleriei	Gesneriaceae	perennial	dicotyledonous	2	1029	514.5	0.85	3.5	12.5	5	0.6	3.9		2
Hemiboea gracilis	Gesneriaceae	perennial	dicotyledonous	2	793.8	793.8		3	9	3.1	0.65	3.4		2.1	0.26
Hemiboea henryi	Gesneriaceae	perennial	dicotyledonous	2	935.9	935.9	0.25	5	13	6.75	1.1	3.75		2
Hemiboea wangiana	Gesneriaceae	perennial	dicotyledonous	2	989.8	989.8					2.5	3.9
Hepatica asiatica	Ranunculaceae	perennial	dicotyledonous	2	20678	20678								0.4
Hepatica henryi	Ranunculaceae	perennial	dicotyledonous	4	32242	16121		8	3.5	5.25	1
Hepatica nobilis	Ranunculaceae	perennial	dicotyledonous	2	18767	9383.5		7.5	4.5	6	1.1			0.4
Heracleum moellendorffii	Apiaceae	perennial	dicotyledonous	2	4512.9	4512.9	1.5	5.5	15	12.5				0.8
Hernandia nymphaeifolia	Hernandiaceae	perennial	dicotyledonous	2	2339.75	2339.75		30	30	22.5				3.5
Herniaria glabra	Caryophyllaceae	annual	dicotyledonous	2	514.5	514.5			0.5	0.2	0.15			0.2		0.5
Hesperis matronalis	Brassicaceae	perennial	dicotyledonous	4	3724	1862	0.7	5	7	2	0.65	1	1.75	3.5	0.175	3
Hevea brasiliensis	Euphorbiaceae	perennial	dicotyledonous	2	2156	2156	30	1.5	17.5	7	0.2			5.5
Hibiscus cannabinus	Malvaceae	annual	dicotyledonous	2	1470	735	3	12.5	7	1.3	2.5		6	1.5	1.5
Hieracium echioides	Asteraceae	perennial	dicotyledonous	2	2111.9	844.76	0.625		10	1.25				0.22
Hieracium umbellatum	Asteraceae	perennial	dicotyledonous	2	4184.6	4184.6	0.65		6.5	1.25				0.3
Hieracium virosum	Asteraceae	perennial	dicotyledonous	2	6399.4	4266.27	0.6
Hippeastrum rutilum	Amaryllidaceae	perennial	monocotyledonous	2	13710.2	5484.08	0.4						12
Holarrhena pubescens	Apocynaceae	perennial	dicotyledonous	2	771.75	771.75	10	0.5	17	7.75	0.7	2.25	2	31.5	0.65	20	3
Holcus lanatus	Poaceae	perennial	monocotyledonous	2	1666	1666	0.55		12	0.55
Hordeum bogdanii	Poaceae	perennial	monocotyledonous	2	4606	4606	0.65		10.5	0.5
Hordeum brevisubulatum	Poaceae	perennial	monocotyledonous	4	8726.9	2908.97	0.6		8.5	0.4				0.3
Hordeum bulbosum	Poaceae	perennial	monocotyledonous	2	4351.2	2175.6	0.8		14	0.65
Hordeum jubatum	Poaceae	perennial	monocotyledonous	4	10682	5341	0.375		9	2.5
Hordeum spontaneum	Poaceae	annual	monocotyledonous	2	5390	5390	0.45		7.5	0.5				0.65	0.2
Hordeum violaceum	Poaceae	perennial	monocotyledonous	2	5390	5390	0.5		8.5	3.5
Hordeum vulgare	Poaceae	annual	monocotyledonous	2	5390	2695	0.75		14.5	13
Hornungia procumbens	Brassicaceae	annual	dicotyledonous	2	205.8	205.8	0.0575	0.4	0.45	1.75	0.1		0.1	0.25	0.1	0.5
Hosta plantaginea	Asparagaceae	perennial	monocotyledonous	2	12103	12103	0.3	30	19	12		11.5		6	1
Hosta ventricosa	Asparagaceae	perennial	monocotyledonous	4	19208	9604	0.18	18	13.5	10.5		4.9		3.5	0.65
Houttuynia cordata	Saururaceae	perennial	dicotyledonous	4	1274	637		2.25	7	4.25				0.25
Hoya carnosa	Apocynaceae	perennial	dicotyledonous	2	2107	2107	6		7.75	3.75		2		8.75		5	1
Humulus lupulus	Cannabaceae	perennial	dicotyledonous	2	2842	2842			12.5	6
Hunteria zeylanica	Apocynaceae	perennial	dicotyledonous	2	686	686	15	1.25	12.5	3.75	0.16	1	0.52	1.5	1.5	12	8
Hura crepitans	Euphorbiaceae	perennial	dicotyledonous	4	4900	2450	25	17.5	17.5	11				4.5	8.5
Hydrangea anomala	Hydrangeaceae	perennial	dicotyledonous	2	1327.9	1327.9		5	11.5	6.5				0.375	0.475	0.85
Hydrangea aspera	Hydrangeaceae	perennial	dicotyledonous	2	1479.8	1479.8	6	2.75	18	5.75			0.225	0.325	0.325	0.45
Hydrangea heteromalla	Hydrangeaceae	perennial	dicotyledonous	2	1445.5	1445.5	4	3	10.5	5.5	1.3		0.19	0.3	0.3	0.85
Hydrangea integrifolia	Hydrangeaceae	perennial	dicotyledonous	2	1102.5	1102.5		3	14.5	5.75	1.25		0.25	0.25	0.325	0.5
Hydrangea macrophylla	Hydrangeaceae	perennial	dicotyledonous	2	1886.5	1257.67	2.5	2.25	10.5	7.75	1.9		0.325	0.45
Hydrangea paniculata	Hydrangeaceae	perennial	dicotyledonous	2	1847.3	1847.3	5	2	9.5	4.25	1.4		0.275	0.475	0.325	3
Hydrocharis morsus-ranae	Hydrocharitaceae	perennial	monocotyledonous	4	1656	828			4.75	5.25				0.9	0.7
Hydrocleys nymphoides	Alismataceae	perennial	monocotyledonous	2	5684	5684	0.05
Hydrocotyle vulgaris	Araliaceae	perennial	dicotyledonous	2	980	245								0.15	0.3
Hygroryza aristata	Poaceae	perennial	monocotyledonous	2	490	490			5.5	1.5
Hymenodictyon excelsum	Rubiaceae	perennial	dicotyledonous	4	1764	882		9.5	15.5	10				2.1	0.8
Hyoscyamus niger	Solanaceae	annual	dicotyledonous	2	1176	1176			5.5	3.25	1.25	2.5		1.5	1.2	1
Hypericum hirsutum	Hypericaceae	perennial	dicotyledonous	4	147	147	0.75	0.125	4	1.5	0.375	0.9	1	0.5	0.4	1
Hypericum perforatum	Hypericaceae	perennial	dicotyledonous	2	382.2	191.1	0.4		1.5	0.5	0.35		0.12	0.5	0.3	1
Hypochaeris maculata	Asteraceae	perennial	dicotyledonous	2	3626	3626	0.75		10.5	3				1.4
Hyssopus officinalis	Lamiaceae	perennial	dicotyledonous	2	490	490	0.5		2.5	0.45		1
Ilex cornuta	Aquifoliaceae	perennial	dicotyledonous	2	641.9	641.9	2	0.6	6.5	3	0.7		0.35	0.9	0.9
Ilex paraguariensis	Aquifoliaceae	perennial	dicotyledonous	2	1078	1078								5	5
Illicium anisatum	Schisandraceae	perennial	dicotyledonous	2	3332	3332			5	2		2.5
Illicium henryi	Schisandraceae	perennial	dicotyledonous	2	14357	14357		1.35	12	3.6			0.85	1.6	0.65	7	5.25
Illicium simonsii	Schisandraceae	perennial	dicotyledonous	2	14308	14308		1.35	7.5	2.5			0.8	1.55	0.75	6.5	4.5
Impatiens balsamina	Balsaminaceae	perennial	dicotyledonous	2	1372	1372	0.8	2	8	2.25	0.25		2.25	1.5		2.25	2.25
Impatiens parviflora	Balsaminaceae	annual	dicotyledonous	2	1874	1874	0.45	1.75	8.5	4	0.3	1	0.8	2.25		3
Imperata cylindrica	Poaceae	perennial	monocotyledonous	2	5292	1764	0.55		20	0.8				0.1
Inga dulcis	Fabaceae	perennial	dicotyledonous	2	401.8	401.8			3.5	1.35				11.5	1
Inula helenium	Asteraceae	perennial	dicotyledonous	2	2214.8	2214.8	1.55		45	17.5			2.5	0.35
Inula salicina	Asteraceae	perennial	dicotyledonous	2	1661.1	1661.1	0.5		5.5	1.25			1.3
Ipomoea aquatica	Convolvulaceae	annual	dicotyledonous	2	980	980		8.5	10.25	4.7	0.75	4.25		1
Ipomoea batatas	Convolvulaceae	annual	dicotyledonous	4	1470	490		11.25	8.5	8	0.9	3.5
Ipomoea cynanchifolia	Convolvulaceae	perennial	dicotyledonous	2	882	882		4.75	6.75	5				0.9	0.9	4
Ipomoea littoralis	Convolvulaceae	annual	dicotyledonous	2	1176	1176		4.25	5.5	3.75	0.8	3.7		0.9		3.75
Ipomoea nil	Convolvulaceae	annual	dicotyledonous	2	1176	1176		8.5	9.5	9.25	2.25	6.5		1.05	1.05	6
Ipomoea obscura	Convolvulaceae	annual	dicotyledonous	2	1274	1274		2.5	5	4.8	0.45	2		0.7		4.5
Ipomoea purpurea	Convolvulaceae	annual	dicotyledonous	2	980	980		7	11	10	1.35	5		0.95	0.95	5
Ipomoea quamoclit	Convolvulaceae	perennial	dicotyledonous	2	619	619		2.4	6	3.5	0.5	2.5		0.75		5.5
Ipomoea stolonifera	Convolvulaceae	perennial	dicotyledonous	4	803.6	803.6			2.25	1.4	0.95	3.75		1		8
Ipomoea triloba	Convolvulaceae	annual	dicotyledonous	2	784	784		4.25	4.75	4	0.65	1.5		0.55		3.5
Iris pseudacorus	Iridaceae	perennial	monocotyledonous	2	5551.7	5551.7			50	2.25		10.5	4.85
Iris sibirica	Iridaceae	perennial	monocotyledonous	2	4710.5	4710.5			30	0.75		8.25	5.625	4.5	1.4
Iris tectorum	Iridaceae	perennial	monocotyledonous	2	1043.7	521.85	0.325		32.5	2.5		10	4.875	5.25	2.25
Iris versicolor	Iridaceae	perennial	monocotyledonous	6	1029	171.5	0.5		50	1.55		8.5	4.75	4.5
Isachne globosa	Poaceae	perennial	monocotyledonous	6	1783.6	594.533	0.45		6.5	5.5
Isatis indigotica	Brassicaceae	perennial	dicotyledonous	2	445.9	445.9	0.7		11	2.5	0.225		0.35			3.25
Isatis tinctoria	Brassicaceae	perennial	dicotyledonous	4	568.4	284.2	0.75		8	2.5	0.215		0.325	1.25	0.35	3.5
Ixiolirion tataricum	Ixioliriaceae	perennial	monocotyledonous	6	4316	1438.67	0.25						2.75
Jacaranda cuspidifolia	Bignoniaceae	perennial	dicotyledonous	2	1274	1274	16		0.75	0.425	0.4	4.5		5	4
Jacaranda mimosifolia	Bignoniaceae	perennial	dicotyledonous	2	563.5	563.5	15		0.9	0.45	0.4	4.5		5	5
Jatropha curcas	Euphorbiaceae	perennial	dicotyledonous	2	416.5	416.5	3.5	12	12.5	11	0.4		0.6	2.75		17.5
Jatropha podagrica	Euphorbiaceae	perennial	dicotyledonous	2	293	293	0.9	12	13	11	0.2		0.6	1.55	1.5	11
Jeffersonia dubia	Berberidaceae	perennial	dicotyledonous	2	1345.5	1345.5		20	7	9.5				1.5
Jubaea chilensis	Arecaceae	perennial	monocotyledonous	2	2548	2548								0.8	1.15
Juglans regia	Juglandaceae	perennial	dicotyledonous	2	627.2	627.2	22.5		10.5	4.5				5	5
Juncus articulatus	Juncaceae	perennial	monocotyledonous	8	1764	441	0.35		6.25	0.11			0.275	0.325		0.6
Juncus bufonius	Juncaceae	annual	monocotyledonous	4	1274	1274	0.17		7	0.1			0.46	0.35		0.5
Juncus effusus	Juncaceae	perennial	monocotyledonous	2	294	294	0.59						0.735	0.28		0.55
Juncus inflexus	Juncaceae	perennial	monocotyledonous	4	323	161.5	0.605		7				0.3	0.32		0.6
Juncus tenuis	Juncaceae	perennial	monocotyledonous	8	450.8	112.7	0.25		13.5				0.375			0.45
Kadsura coccinea	Schisandraceae	perennial	dicotyledonous	2	7252	7252		1.75	12.5	5.5				4		12.5	9
Kadsura japonica	Schisandraceae	perennial	dicotyledonous	2	7938	7938		1	9	4.25				0.5	0.5	5.5	4.25
Kaschgaria brachanthemoides	Asteraceae	perennial	dicotyledonous	2	6904.1	6904.1	0.5		1.6	0.335		0.18		0.115
Khaya senegalensis	Meliaceae	perennial	dicotyledonous	2	852.6	852.6	20	0.75	12	4.5	0.1		0.3
Kigelia africana	Bignoniaceae	perennial	dicotyledonous	2	1656.2	1656.2	16.5				4.75			38	13.5
Kniphofia uvaria	Asphodelaceae	perennial	dicotyledonous	2	13456	13456	1
Kochia scoparia	Amaranthaceae	annual	dicotyledonous	2	1097.6	1097.6	1		3.5	0.5						1.75
Koeleria macrantha	Poaceae	perennial	monocotyledonous	2	2376.5	1188.25	0.425		4.25	0.15
Koelreuteria apiculata	Sapindaceae	perennial	dicotyledonous	2	441	441								5		7	7
Kydia calycina	Malvaceae	perennial	dicotyledonous	2	3626	3626	15	3	10	8		1.6		0.5	0.5
Lablab niger	Fabaceae	perennial	dicotyledonous	2	392	392			8					6	1.6
Laburnum anagyroides	Fabaceae	perennial	dicotyledonous	4	784	392	3.5		5.5	2.25	0.5	2		6
Lactuca denticulata	Asteraceae	annual	dicotyledonous	2	3106.6	3106.6			8.5	3.75				0.28	0.08
Lactuca indica	Asteraceae	perennial	dicotyledonous	2	5816.3	5816.3	1.3		22	6.25				0.5	0.2
Lactuca sativa	Asteraceae	annual	dicotyledonous	2	3238.9	3238.9	0.625		10.5	4				0.4	0.13
Lactuca serriola	Asteraceae	perennial	dicotyledonous	2	2606.8	2606.8	0.65		5.25	2.75				0.35	0.13
Lactuca sibirica	Asteraceae	perennial	dicotyledonous	2	4150.3	4150.3	0.9		18	2.5				0.4	0.1
Lactuca squarrosa	Asteraceae	perennial	dicotyledonous	2	3194.8	3194.8			17.5	7				0.5	0.2
Lactuca tatarica	Asteraceae	perennial	dicotyledonous	2	4512.9	4512.9	0.375		12.5					0.5	0.1
Lagenaria siceraria	Cucurbitaceae	annual	dicotyledonous	2	334.67	334.67			22.5	22.5	0.5		3.5	10		20
Lagerstroemia tomentosa	Lythraceae	perennial	dicotyledonous	2	965.3	965.3	25	0.6	11.5	4.5	0.4		1.3	1.2
Lamiastrum galeobdolon	Lamiaceae	perennial	dicotyledonous	2	3234	3234	0.4
Lamium album	Lamiaceae	perennial	dicotyledonous	2	1078	1078	0.45	3.5	4.25	2.75	1.1	2.25		0.325	0.16
Lamium amplexicaule	Lamiaceae	annual	dicotyledonous	4	1264.2	1264.2	0.2		1.5	1.1	0.45	1.7		0.2	0.1
Landoltia punctata	Araceae	annual	monocotyledonous	4	401.8	200.9			0.5	0.2
Lannea coromandelica	Anacardiaceae	perennial	dicotyledonous	2	737.45	737.45	7.5	0.2	7.25	3.25	0.1		0.27	0.9	0.05
Lannea grandis	Anacardiaceae	perennial	dicotyledonous	2	612.5	612.5								0.9	0.05
Lantana camara	Verbenaceae	perennial	dicotyledonous	2	2697.45	2697.45		1	5.75	3.25	0.15	0.5		0.4	0.4
Larrea tridentata	Zygophyllaceae	perennial	dicotyledonous	2	784	261.333						2.5
Lathyrus aphaca	Fabaceae	annual	dicotyledonous	2	6762	6762			5					3.5
Lathyrus gmelinii	Fabaceae	perennial	dicotyledonous	2	8790.6	8790.6	1.05		6	3	1	2.75	2.66	7	0.8	2.5
Lathyrus latifolius	Fabaceae	perennial	dicotyledonous	2	8388.8	8388.8	3		9.5	2.65	0.6	2.5		8	0.8
Lathyrus maritimus	Fabaceae	perennial	dicotyledonous	2	6468	6468	0.325		2.9	1.45				5	0.9	4.5	4.5
Lathyrus odoratus	Fabaceae	annual	dicotyledonous	2	7644	7644	1.25		4	1.85		2.5		6	1.1
Lathyrus pratensis	Fabaceae	perennial	dicotyledonous	2	4445	2222.5	0.75		3	0.75		1.5	1.4	3.35	0.55	3	3
Lathyrus sativus	Fabaceae	annual	dicotyledonous	2	8232	8232	0.5		2.15	0.3		1.8		3	1.25
Lathyrus tuberosus	Fabaceae	perennial	dicotyledonous	2	9114	9114	0.75		1.25	0.25	0.65	1.75	1.033	3	0.55	4	3.1
Laurus nobilis	Lauraceae	perennial	dicotyledonous	2	2989	2989	12	0.85	8.75	2.5
Lavatera arborea	Malvaceae	perennial	dicotyledonous	6	1666	555.333			13.5			4.5		1
Lawsonia inermis	Lythraceae	perennial	dicotyledonous	4	333.2	166.6	6		2.75	1.5	0.35	0.9		0.65
Ledebouria socialis	Asparagaceae	perennial	monocotyledonous	2	5733	5733	0.15
Leersia oryzoides	Poaceae	perennial	monocotyledonous	4	901.6	450.8	1.1		20	0.8
Lemna minor	Araceae	perennial	monocotyledonous	4	552	184			0.325	0.25
Lens culinaris	Fabaceae	annual	dicotyledonous	2	4125.8	4125.8	0.3		1.3	0.35	0.4	0.55		1.25	0.6
Leontopodium artemisiifolium	Asteraceae	perennial	dicotyledonous	2	1029	1029	0.425		3.5	0.05		0.3
Leontopodium dedekensii	Asteraceae	perennial	dicotyledonous	2	931	931	0.45		2.5	0.39		0.3
Leontopodium himalayanum	Asteraceae	perennial	dicotyledonous	2	950.6	950.6	0.15		2.75	0.225		0.325
Leontopodium sinense	Asteraceae	perennial	dicotyledonous	4	1891.4	945.7	0.5		4.15	0.5		0.275
Leonurus japonicus	Lamiaceae	annual	dicotyledonous	2	543.9	543.9	0.75	2.5	4.25	2.75	0.7	1.1		0.25
Lepidium apetalum	Brassicaceae	annual	dicotyledonous	4	362.6	181.3	0.175	1.5	4	1.25	0.08			0.25	0.2	1
Lepidium densiflorum	Brassicaceae	perennial	dicotyledonous	4	323.4	161.7	0.2	1	2.5	0.75	0.065			0.225		1.5
Lepidium latifolium	Brassicaceae	perennial	dicotyledonous	8	1019.2	509.6	0.9	2	4.5	4	0.11		0.2	0.225		1
Lepidium sativum	Brassicaceae	annual	dicotyledonous	2	570.36	380.24	0.3	2.5	5		0.125		0.175	0.5		2.5
Lepidium virginicum	Brassicaceae	annual	dicotyledonous	4	326.34	163.17	0.35	1.25	1.25	0.6	0.1		0.1	0.25	0.15	1
Leucaena leucocephala	Fabaceae	perennial	dicotyledonous	8	1274	637	4		1	0.225	0.3		0.5	14	1.7	7.5
Leucaena salvadorensis	Fabaceae	perennial	dicotyledonous	4	886.9	443.45	4		1	0.225				14	1.7	7.5
Leucanthemella linearis	Asteraceae	perennial	dicotyledonous	2	10613.4	10613.4	0.575		6.5				1.5	0.3
Leucanthemum vulgare	Asteraceae	perennial	dicotyledonous	2	5164.6	1291.15	0.475		5.5	2			1.75	0.25
Leucojum aestivum	Amaryllidaceae	perennial	monocotyledonous	2	31360	31360	0.4		40	1.25			1.5	2	2
Levisticum officinale	Apiaceae	perennial	dicotyledonous	2	4900	4900	2.5		7.5	4.5				6	3.5
Leymus chinensis	Poaceae	perennial	monocotyledonous	4	9702	4851	0.65		12.5	0.45
Leymus racemosus	Poaceae	perennial	monocotyledonous	4	11172	5586	1		30	10
Leymus secalinus	Poaceae	perennial	monocotyledonous	4	10584	5292	0.7		19	0.55
Libanotis spodotrichoma	Apiaceae	perennial	dicotyledonous	2	1661.1	1661.1	0.6		3.75	2.2				0.325	0.125
Ligustrum quihoui	Oleaceae	perennial	dicotyledonous	2	1396.5	1396.5	2		3.25	1.75		0.45	0.225	0.7	0.55
Lilium candidum	Liliaceae	perennial	monocotyledonous	2	37220.4	37220.4			8				60
Lilium davidii	Liliaceae	perennial	monocotyledonous	2	38082.8	38082.8	0.75		9.5	0.4			5.5	3.5	1.8
Lilium formosanum	Liliaceae	perennial	monocotyledonous	2	35868	35868	0.375		11	0.55			13	8	2
Lilium henryi	Liliaceae	perennial	monocotyledonous	2	41571.6	41571.6	1.5	0.5	11.25	2.35			6	4.25	3.5
Lilium longiflorum	Liliaceae	perennial	monocotyledonous	2	34496	34496	0.675		11.5	1.4				6
Lilium martagon	Liliaceae	perennial	monocotyledonous	2	36446.2	36446.2	0.675		8.75	1.5			3.5	2.4	1.75
Lilium pumilum	Liliaceae	perennial	monocotyledonous	2	46657.8	46657.8	0.375		6.25	0.225			4.25	2	1.5
Limnocharis flava	Alismataceae	perennial	monocotyledonous	2	8232	8232			17	12.25				1.75
Limnophila sessiliflora	Plantaginaceae	perennial	dicotyledonous	2	980	980			2		0.5	0.8
Linaria vulgaris	Plantaginaceae	perennial	dicotyledonous	2	852.6	852.6	0.5		4		0.4	1.25		0.8
Lindenbergia philippensis	Orobanchaceae	perennial	dicotyledonous	2	450.8	450.8	1	0.9	5		0.5	1.5		0.55		0.5
Linnaea borealis	Caprifoliaceae	perennial	dicotyledonous	2	882	441	0.075	0.35	1.2			1
Linum usitatissimum	Linaceae	annual	dicotyledonous	2	686	686	0.75		3	0.3	0.65	1.75	1	0.75	0.75	3.75
Liparis rostrata	Orchidaceae	perennial	monocotyledonous	2	9506	4753			5.75	2	0.6		0.6
Liriodendron tulipifera	Magnoliaceae	perennial	dicotyledonous	2	1802	1802	60	7.5	9.5				0.5	0.5
Liriope muscari	Asparagaceae	perennial	monocotyledonous	4	7866	2622	0.45		45	2.25			0.35			6.5	6.5
Liriope spicata	Asparagaceae	perennial	monocotyledonous	4	12544	2508.8	0.425		42.5	0.6			0.45			5	5
Litchi chinensis	Sapindaceae	perennial	dicotyledonous	2	686	686		0.75	10.5	3				2.75
Lithocarpus bacgiangensis	Fagaceae	perennial	dicotyledonous	2	1146.6	1146.6	12.5	1	12.5	4.5				1.5	2
Lithocarpus balansae	Fagaceae	perennial	dicotyledonous	2	1082.9	1082.9	30	2	24	9				2	2.5
Lithocarpus calolepis	Fagaceae	perennial	dicotyledonous	2	1278.9	1278.9	15	1.75	11.5	3.75				2.25	1.75
Lithocarpus corneus	Fagaceae	perennial	dicotyledonous	2	984.9	984.9	15	2.25	12	4.25
Lithocarpus crassifolius	Fagaceae	perennial	dicotyledonous	2	1141.7	1141.7	10	0.35	7	4				1.1	1.65
Lithocarpus dealbatus	Fagaceae	perennial	dicotyledonous	2	1156.4	1156.4	20	1.5	10.5	3.5
Lithocarpus echinophorus	Fagaceae	perennial	dicotyledonous	2	1082.9	1082.9	15	1.25	13	2.25				1.1	1.6
Lithocarpus elizabethiae	Fagaceae	perennial	dicotyledonous	2	1141.7	1141.7	15
Lithocarpus fenestratus	Fagaceae	perennial	dicotyledonous	2	1053.5	1053.5	25	1	18.5	4
Lithocarpus fohaiensis	Fagaceae	perennial	dicotyledonous	2	1117.2	1117.2	25	2	19.5	6.5				1.7	2
Lithocarpus fordianus	Fagaceae	perennial	dicotyledonous	2	994.7	994.7	10	2	17.5	6
Lithocarpus grandifolius	Fagaceae	perennial	dicotyledonous	2	1171.1	1171.1	12.5	3	27.5	10				1.85	2.3
Lithocarpus hancei	Fagaceae	perennial	dicotyledonous	2	1161.3	1161.3	15							1.4	1.55
Lithocarpus litseifolius	Fagaceae	perennial	dicotyledonous	2	1205.4	1205.4	20	2	13	5.5				1.15	1.6
Lithocarpus mairei	Fagaceae	perennial	dicotyledonous	2	1122.1	1122.1	10	1.15	7.5	2.75				1.25	1.45
Lithocarpus pachylepis	Fagaceae	perennial	dicotyledonous	2	911.4	911.4	15	2	27.5	8.5				2	5.25
Lithocarpus skanianus	Fagaceae	perennial	dicotyledonous	2	1102.5	1102.5	20	1	11	4.5				1.5	1.8
Lithocarpus triqueter	Fagaceae	perennial	dicotyledonous	2	1190.7	1190.7		2.25	20	6				2	2
Lithocarpus truncatus	Fagaceae	perennial	dicotyledonous	2	1156.4	1156.4	30	1.75	17.5	5				3	2.6
Lithocarpus xylocarpus	Fagaceae	perennial	dicotyledonous	2	1127	1127	30	1	12	3.5				2.5
Lithospermum officinale	Boraginaceae	perennial	dicotyledonous	2	744.8	372.4	1		5.5	1	0.6	0.5		0.3
Litsea glutinosa	Lauraceae	perennial	dicotyledonous	2	2766.05	2766.05	9	1.8	16.25	8				0.7	0.7
Lolium multiflorum	Poaceae	perennial	monocotyledonous	2	2572.5	1286.25	0.9		15	5.5
Lolium perenne	Poaceae	perennial	monocotyledonous	2	2626.4	1313.2	0.6		12.5	0.45
Lolium persicum	Poaceae	annual	monocotyledonous	2	3136	3136	0.45		12.5	0.5
Lolium remotum	Poaceae	annual	monocotyledonous	2	2940	2940	0.55							0.375
Lolium rigidum	Poaceae	annual	monocotyledonous	2	2692.06	2692.06	0.4		12.5	0.45
Lolium temulentum	Poaceae	annual	monocotyledonous	2	2801.33	2801.33	0.7		17.5	0.7				0.55	0.22
Lonicera fragrantissima	Caprifoliaceae	perennial	dicotyledonous	2	896.7	896.7	2	0.35	5.75			1.25		1		3.5
Lonicera japonica	Caprifoliaceae	perennial	dicotyledonous	2	700.7	700.7		0.6	6.25			3.75		0.65	0.65	3
Lonicera korolkowii	Caprifoliaceae	perennial	dicotyledonous	2	735	735	2.5
Lonicera maackii	Caprifoliaceae	perennial	dicotyledonous	2	769.3	769.3	6	0.5	6.5			1.5		0.55	0.55
Lonicera nigra	Caprifoliaceae	perennial	dicotyledonous	2	686	686	1.5	0.35	3.75			0.8		0.6	0.6	3.5
Lonicera nitida	Caprifoliaceae	perennial	dicotyledonous	2	931	931										2
Lonicera reticulata	Caprifoliaceae	perennial	dicotyledonous	2	1024.1	1024.1		1.15	6.5			3		0.75	0.75
Lonicera ruprechtiana	Caprifoliaceae	perennial	dicotyledonous	2	818.3	818.3	3	0.55	6.5			0.45		0.6	0.6	3
Lonicera sempervirens	Caprifoliaceae	perennial	dicotyledonous	4	2018.8	1009.4			5			4.25		0.6
Lonicera tatarica	Caprifoliaceae	perennial	dicotyledonous	2	818.3	818.3	3	0.35	3.5			1.5		0.55	0.55
Lonicera vesicaria	Caprifoliaceae	perennial	dicotyledonous	2	3822	3822								1
Lophatherum gracile	Poaceae	perennial	monocotyledonous	4	1451.5	725.75	0.6		13	2
Lotus alpinus	Fabaceae	perennial	dicotyledonous	2	490	490	0.2		0.6	0.45	0.6	0.95
Lotus angustissimus	Fabaceae	annual	dicotyledonous	2	303.8	303.8	0.275		1.15	0.25	0.45	0.6		2.25	0.15
Lotus australis	Fabaceae	perennial	dicotyledonous	4	1254.4	627.2	0.65		2.5			1.7	1.3	4	0.25
Lotus corniculatus	Fabaceae	perennial	dicotyledonous	2	573.3	286.65	0.325		1	0.6	0.6		1.25	2.25	0.3	1
Lotus tenuis	Fabaceae	perennial	dicotyledonous	2	441	441	0.6		2	0.3	0.55	1.05		3	0.2	1	1
Ludisia discolor	Orchidaceae	perennial	monocotyledonous	2	1078	539	0.175	2	5	2.35	0.9	0.7	0.85
Luffa cylindrica	Cucurbitaceae	annual	dicotyledonous	2	882	882			15	15	1.05	7	3	22.5	6.5
Lupinus albus	Fabaceae	annual	dicotyledonous	2	588	588	0.7		3.25	2	0.85	1.5		5	1.05
Lupinus angustifolius	Fabaceae	annual	dicotyledonous	2	882	882	0.5		3.5	0.3	0.7	1.2		4.5	0.95	5.5
Lupinus luteus	Fabaceae	annual	dicotyledonous	2	980	490	0.7		6	1		1.5		4.75	1.2	7
Lupinus micranthus	Fabaceae	annual	dicotyledonous	2	480.2	480.2	0.45		4.25	1		1.2		3.75	1
Lupinus perennis	Fabaceae	perennial	dicotyledonous	2	882	294		10	2	0.85	0.8			4	1
Lupinus polyphyllus	Fabaceae	perennial	dicotyledonous	2	833	277.667	0.75		9	1.75		1.25		4	1.75	4	3
Lupinus termis	Fabaceae	annual	dicotyledonous	2	558.6	558.6	0.7		3.25	1.5				5	1.05
Luzula campestris	Juncaceae	perennial	monocotyledonous	2	475.3	475.3	0.245		5.5	0.3			0.35	0.275		1.2
Luzula multiflora	Juncaceae	perennial	monocotyledonous	4	921.2	307.067	0.255		7.5	0.25			0.275			1.2
Luzula pallescens	Juncaceae	perennial	monocotyledonous	2	425.32	425.32	0.23		9.5	0.325			0.196	0.195		1
Luzula spicata	Juncaceae	perennial	monocotyledonous	4	1903.65	1903.65	0.195		6	0.25			0.295	0.26		1.2
Luzula sudetica	Juncaceae	perennial	monocotyledonous	2	445.9	445.9										1.2
Lychnis coronaria	Caryophyllaceae	perennial	dicotyledonous	2	3087	3087	0.6		7.5	2	1.6	2.5	2.75	1.5		1
Lycium barbarum	Solanaceae	perennial	dicotyledonous	2	2131.5	2131.5			2.5	0.45	0.45	0.9	0.55	1.4	0.75	2
Lycium chinense	Solanaceae	perennial	dicotyledonous	2	3155.6	3155.6		0.7	2.75	1.5				1.1	0.65	2.75
Lycium ruthenicum	Solanaceae	perennial	dicotyledonous	2	2670.5	2670.5			1.75	0.45	0.45	1.2		0.65	0.65	1.5	2
Lycopersicon esculentum	Solanaceae	annual	dicotyledonous	2	980	980			6			2	0.9
Lycoris aurea	Amaryllidaceae	perennial	monocotyledonous	2	23961	23961	0.6		60	2.5			6			0.7	0.7
Lysionotus pauciflorus	Gesneriaceae	perennial	dicotyledonous	2	1327.9	1327.9	0.185		3.65	1.2	0.35	4.15		7.25	0.25	0.8
Lysionotus sangzhiensis	Gesneriaceae	perennial	dicotyledonous	2	1239.7	1239.7		0.26	2	0.5	0.85	3.7
Macrosolen cochinchinensis	Loranthaceae	perennial	dicotyledonous	2	17150	17150	0.9	0.75	7.5	4.25	0.5	1.25		0.8	0.7
Madhuca longifolia	Sapotaceae	perennial	dicotyledonous	2	967.75	967.75								2.75	2	20	11
Magnolia grandiflora	Magnoliaceae	perennial	dicotyledonous	2	4439.4	1479.8	30	2.75	15	7		17.5	8	8.5	4.5	14	6
Magnolia kobus	Magnoliaceae	perennial	dicotyledonous	2	882	882	20	1.75	12.5	6.5				7.25
Magnolia liliiflora	Magnoliaceae	perennial	dicotyledonous	4	4851	2425.5	3	1.4	13	6.5				8.5
Mahonia confusa	Berberidaceae	perennial	dicotyledonous	2	1278.9	1278.9								0.45	0.3
Maianthemum bifolium	Asparagaceae	perennial	monocotyledonous	2	14994	7497	0.14	1.5	6.5	5.5		0.35	0.225	0.45		2.5
Maianthemum canadense	Asparagaceae	perennial	monocotyledonous	2	14847	7423.5								0.635	0.635
Maianthemum japonicum	Asparagaceae	perennial	monocotyledonous	2	20139	10069.5	0.6		10.5	5			0.3	0.55	0.55
Malcolmia africana	Brassicaceae	perennial	dicotyledonous	2	392	196	0.35	0.75	4.75	1.15	0.45		0.9	5.25	0.15	1
Malus asiatica	Rosaceae	perennial	dicotyledonous	2	779.1	779.1		3.25	8	4.75	0.45	3.5	1.05	4.5
Malus baccata	Rosaceae	perennial	dicotyledonous	2	705.6	705.6		3.5	5.5	2.75	0.6	3.25	2.25	0.9	0.9
Malus communis	Rosaceae	perennial	dicotyledonous	2	2254	2254		2.25	7.25	4.25				2
Malus floribunda	Rosaceae	perennial	dicotyledonous	2	739.41	739.41		1.5	5.75	3.5				0.7
Malus halliana	Rosaceae	perennial	dicotyledonous	2	1082.41	721.607		1.5	5.75	3.5	0.4	3.25	1.5	0.7
Malus honanensis	Rosaceae	perennial	dicotyledonous	2	675.22	675.22		2	5.5	4.75	0.2	1.5	0.75	0.8	0.8
Malus hupehensis	Rosaceae	perennial	dicotyledonous	2	718.34	478.893		2	7.5	3.25	0.45	3.75	1.5	1
Malus kansuensis	Rosaceae	perennial	dicotyledonous	2	668.85	668.85		2.75	6.5	5		1.75		1.25
Malus komarovii	Rosaceae	perennial	dicotyledonous	2	1093.68	546.84		2	6	5	0.25	3.5		1.25	0.9
Malus micromalus	Rosaceae	perennial	dicotyledonous	2	798.7	798.7		2.75	7.5	3.75				1.25	1.25
Malus ombrophila	Rosaceae	perennial	dicotyledonous	2	657.09	657.09		2.75	11	5.75	0.3		0.8	1.75	1.75
Malus prattii	Rosaceae	perennial	dicotyledonous	2	684.53	684.53		2.25	10.5	5.5	0.45	1.75	0.65	1.25
Malus prunifolia	Rosaceae	perennial	dicotyledonous	2	735	735		3	7	4.5	0.8	4.5	2.75	2.25
Malus pumila	Rosaceae	perennial	dicotyledonous	2	754.6	754.6		2.25	7.25	4.25	0.7	3.5	1.65	2
Malus rockii	Rosaceae	perennial	dicotyledonous	2	793.8	793.8		3	9	5.25		2.75	1.35	1.25
Malus sieboldii	Rosaceae	perennial	dicotyledonous	2	749.7	374.85		1.75	5.25	3	0.55	2.5	1.65	0.7	0.7
Malus sieversii	Rosaceae	perennial	dicotyledonous	2	735.49	735.49		2.35	8.5	4.25	0.6	3.25	1.75	3.75
Malus sikkimensis	Rosaceae	perennial	dicotyledonous	2	1060.85	424.34		2.25	6	2.5		2.75		1.4
Malus spectabilis	Rosaceae	perennial	dicotyledonous	2	735.98	490.653		1.75	6.5	2.5		4.5	2.25	2	2
Malus toringo	Rosaceae	perennial	dicotyledonous	2	1180.9	787.267		1.75	5.25	3	0.55	2.5	1.65	0.7	0.7
Malus toringoides	Rosaceae	perennial	dicotyledonous	2	1078.98	539.49		2	5.5	3	0.35	2.25	0.95	1.15
Malus transitoria	Rosaceae	perennial	dicotyledonous	2	752.15	752.15		2.5	3.75	3.25	0.3	1.5	0.9	0.7	0.7
Malus x micromalus	Rosaceae	perennial	dicotyledonous	2	748.72	748.72								1.25	1.25
Malus yunnanensis	Rosaceae	perennial	dicotyledonous	2	655.13	655.13		2.75	9	5.5	0.35	1.5	0.8	1.25	1.25
Malva parviflora	Malvaceae	annual	dicotyledonous	2	490	490	0.75	5	8	8				0.6		1.5
Malva sylvestris	Malvaceae	perennial	dicotyledonous	6	1470	490	0.7	6	8.5	8.5				0.6		2
Mammillaria hahniana	Cactaceae	perennial	dicotyledonous	2	4802	4802						1.75
Mangifera indica	Anacardiaceae	perennial	dicotyledonous	4	445.9	222.95	15	4	21	5	0.275		0.375	12.5	3.75
Manihot esculenta	Euphorbiaceae	perennial	dicotyledonous	2	784	784	2.25	15	12	2.75	0.85			1.65	1.25	10
Maranta arundinacea	Marantaceae	perennial	monocotyledonous	4	392	196	0.7		15	7	1.3	1.3	0.9	0.7
Maranta bicolor	Marantaceae	perennial	monocotyledonous	4	490	245	0.325	2.5	9.5	4.5	0.5	0.4	0.8
Maranta leuconeura	Marantaceae	perennial	monocotyledonous	2	588	588	0.25
Matricaria chamomilla	Asteraceae	annual	dicotyledonous	2	2685.2	1342.6	0.35		3.5	1.75		0.15		0.09	0.03
Matricaria matricarioides	Asteraceae	annual	dicotyledonous	2	2254	2254	0.175		2.5	0.9		0.15		0.15	0.05
Matthiola incana	Brassicaceae	perennial	dicotyledonous	2	2067.8	2067.8	0.6		10	2	1.5		1.2	7.5	0.3	2	2
Mayaca fluviatilis	Mayacaceae	perennial	monocotyledonous	2	319	319						1.2
Medicago arabica	Fabaceae	annual	dicotyledonous	2	597.8	597.8	0.525		18.5	23	0.275	0.575		0.6		3	1.35
Medicago arborea	Fabaceae	perennial	dicotyledonous	4	1764	882	2.5		1.4	1	0.6			1.35		4
Medicago falcata	Fabaceae	perennial	dicotyledonous	2	882	882	0.7		1.25	0.55		0.75		1.25	0.3	2	1.5
Medicago lupulina	Fabaceae	annual	dicotyledonous	2	882	882	0.375		1.25	1	0.2	0.21		0.3	0.2
Medicago minima	Fabaceae	annual	dicotyledonous	2	563.5	563.5	0.175		0.85	0.5		0.35		0.35	0.35	1.75
Medicago polymorpha	Fabaceae	annual	dicotyledonous	2	543.9	543.9	0.55		1.35	1	0.2	0.35		0.5		2.5	1.25
Medicago sativa	Fabaceae	perennial	dicotyledonous	2	842.8	421.4	0.65		2.5			0.9		0.7
Melaleuca leucadendra	Myrtaceae	perennial	dicotyledonous	2	1109.85	1109.85			7	1.5				0.6	0.6
Melaleuca quinquenervia	Myrtaceae	perennial	dicotyledonous	2	950.6	950.6								0.5
Melandrium album	Caryophyllaceae	annual	dicotyledonous	2	2842	2842			7	1.85				1.6		1.15
Melia azedarach	Meliaceae	perennial	dicotyledonous	2	421.4	421.4	10		5	2.5			1	1.5	1.15
Melica ciliata	Poaceae	perennial	monocotyledonous	2	2283.4	2283.4	0.375		8	0.2
Melilotus alba	Fabaceae	annual	dicotyledonous	2	1274	1274	1.35		22.5	0.8				0.325
Melilotus albus	Fabaceae	annual	dicotyledonous	2	1210.3	1210.3	1.35		22.5	0.8	0.25	0.45		0.325
Melilotus officinalis	Fabaceae	perennial	dicotyledonous	2	1151.5	1151.5	1.45		2.25	1	0.2	0.525		0.4	0.2	2.5
Melissa officinalis	Lamiaceae	perennial	dicotyledonous	4	784	392		2.25	5.75	4	0.8	1.25
Melocanna baccifera	Poaceae	perennial	monocotyledonous	12	1229.9	307.475			25	3				8.5	6
Mentha longifolia	Lamiaceae	perennial	dicotyledonous	2	384.65	384.65	1		6	1.5	0.2	0.4
Mentha piperita	Lamiaceae	perennial	dicotyledonous	4	294	58.8		0.15	2.75	1.4		0.4		0.07
Mentha rotundifolia	Lamiaceae	perennial	dicotyledonous	2	627.2	627.2	0.55		3.25	2.25	0.25	0.25
Mesembryanthemum crystallinum	Aizoaceae	perennial	dicotyledonous	4	392	392			15	7.5		2.5
Microstylis wallichii	Orchidaceae	perennial	monocotyledonous	2	2450	2450		3	8	4.25				1.8	1
Milium effusum	Poaceae	perennial	monocotyledonous	4	3822	1911	1.1		12.5	0.65
Millettia tetraptera	Fabaceae	perennial	dicotyledonous	2	1734.6	1734.6	20.5	0.4	10.5	3	0.225			21	3.25	10
Mimosa invisa	Fabaceae	perennial	dicotyledonous	2	686	686	0.6		0.4	0.1				2.25	0.45
Mimosa pudica	Fabaceae	perennial	dicotyledonous	4	588	294	1		1.05	0.2				1.5	0.5	3.5
Minuartia verna	Caryophyllaceae	perennial	dicotyledonous	2	568.4	568.4	0.065		0.85	0.85	0.35		0.5			0.65
Mirabilis jalapa	Nyctaginaceae	perennial	dicotyledonous	2	1164.5	1164.5	1	2.5	9	5.5				0.65	0.65
Miscanthus floridulus	Poaceae	perennial	monocotyledonous	2	2479.4	2479.4	3		42.5	2.25
Miscanthus sacchariflorus	Poaceae	perennial	monocotyledonous	2	2519.09	1259.55	1.25		35	1.15				0.15
Miscanthus sinensis	Poaceae	perennial	monocotyledonous	2	2557.8	1705.2	1.5		35	0.8
Miscanthus transmorrisonensis	Poaceae	perennial	monocotyledonous	2	2631.3	2631.3	1.5		55	0.4
Moehringia lateriflora	Caryophyllaceae	perennial	dicotyledonous	2	1813	906.5	0.15		1.75	0.7	0.2	0.7	0.25	0.45		1
Molineria capitulata	Hypoxidaceae	perennial	monocotyledonous	2	1362	1362	1	55	65	9.5				0.45	0.45
Mollugo verticillata	Molluginaceae	annual	dicotyledonous	2	833	833	0.2		2	0.475			0.275	0.35	0.25
Momordica charantia	Cucurbitaceae	annual	dicotyledonous	2	2058	2058			8	8	0.5		1.75	15		17.5	12.5
Monarda fistulosa	Lamiaceae	annual	dicotyledonous	4	950.6	475.3		0.85	8	3	0.8
Moneses uniflora	Ericaceae	perennial	dicotyledonous	2	8325.1	8325.1	0.105		0.155	0.155	0.225	2	0.85	0.7	0.7
Monotropa uniflora	Pyrolaceae	perennial	dicotyledonous	6	29302	29302	0.2		1.45	0.425		1.7	1.4	1.35
Monstera deliciosa	Araceae	perennial	monocotyledonous	2	4120.5	1030.12	1	100		50				1	0.75
Morina longifolia	Caprifoliaceae	perennial	dicotyledonous	2	656.6	656.6								0.65
Moringa pterygosperma	Moringaceae	perennial	dicotyledonous	2	588	588	7.5	0.15	1.5	0.85				35	2	8	8
Morus alba	Moraceae	perennial	dicotyledonous	2	882	882	6.5	3.5	10	8.5				1.75
Murraya exotica	Rutaceae	perennial	dicotyledonous	2	686	686			3.5	1.75	0.15		1.25	1	0.8
Murraya koenigii	Rutaceae	perennial	dicotyledonous	2	686	686			3.5	1.25	0.1		0.6	1.25
Murraya paniculata	Rutaceae	perennial	dicotyledonous	2	490	490		1	6	2.75	0.2		2	1.5	0.95
Musa acuminata	Musaceae	perennial	monocotyledonous	2	588	392	4.8	80	210	60				9		3	5.5
Musa balbisiana	Musaceae	perennial	monocotyledonous	2	588	588	6	75	290	90				13	4
Musa itinerans	Musaceae	perennial	monocotyledonous	2	596.33	596.33	6	55	275	80				13	3.25	3	6
Musa rubra	Musaceae	perennial	monocotyledonous	2	639.94	639.94	1.95	100	200	50				7	2.75		5
Musa textilis	Musaceae	perennial	monocotyledonous	2	588	588	5.5	30	180	30				7	2.5
Musa velutina	Musaceae	perennial	monocotyledonous	2	608.58	608.58	1.75
Muscari armeniacum	Asparagaceae	perennial	monocotyledonous	2	4214	2107	0.225
Myosoton aquaticum	Caryophyllaceae	perennial	dicotyledonous	2	2205	2205	0.65	1	4	2	0.45		0.325			1
Myriophyllum spicatum	Haloragaceae	perennial	dicotyledonous	3	294	294			1.25				0.25	0.25
Myristica fragrans	Myristicaceae	perennial	dicotyledonous	2	1176	1176		0.85				0.6		4.25		25	20
Myrsine africana	Primulaceae	perennial	dicotyledonous	4	1205.4	1205.4	0.75		1.5	0.85	0.5	0.225		0.5	0.5
Najas marina	Hydrocharitaceae	annual	monocotyledonous	2	11399.5	11399.5	0.65		2.25	0.2		0.5		0.5	0.35
Nandina domestica	Berberidaceae	perennial	dicotyledonous	2	2156	2156	2		6	1.25	0.225	0.65	0.42	0.65	0.65
Narcissus jonquilla	Amaryllidaceae	perennial	monocotyledonous	2	16072	16072	0.25		25	0.45			1
Narcissus pseudonarcissus	Amaryllidaceae	perennial	monocotyledonous	2	11515	3838.33	0.325		32.5	1.15			3
Narcissus tazetta	Amaryllidaceae	perennial	monocotyledonous	2	14847	14847	0.3		30	1.15
Nardostachys jatamansi	Caprifoliaceae	perennial	dicotyledonous	2	1710.1	1710.1	0.275	14	14	1.5			0.675	0.4
Nasturtium officinale	Brassicaceae	perennial	dicotyledonous	4	372.4	186.2	0.3		2.5	2	0.25		0.35	1.75	0.175	1
Nelumbo nucifera	Nelumbonaceae	perennial	dicotyledonous	2	237.65	237.65		150	57.5	57.5		15	7.5	2.15		14.5
Nemophila menziesii	Boraginaceae	annual	dicotyledonous	2	1220.1	1220.1						2
Neofinetia falcata	Orchidaceae	perennial	monocotyledonous	2	2352	2352	0.09		8.5	0.85	0.9		0.9
Neopallasia pectinata	Asteraceae	annual	dicotyledonous	2	5174.4	5174.4	0.26		2.25	0.75				0.135
Neotorularia humilis	Brassicaceae	perennial	dicotyledonous	4	1029	514.5	0.3	2	1		0.2		0.45	1.85		1
Nepeta cataria	Lamiaceae	perennial	dicotyledonous	2	637	637	0.95	1.85	4.75	4.4	0.6	0.75	0.3	0.17	0.1
Nertera granadensis	Rubiaceae	perennial	dicotyledonous	4	1176	588		0.3	0.6	0.6				0.4	0.4
Neslia paniculata	Brassicaceae	annual	dicotyledonous	2	196	196	0.525		8.5	1.75	0.18		0.225	0.2	0.225
Neuwiedia singapureana	Orchidaceae	perennial	monocotyledonous	2	3366.3	3366.3	0.5	7.5	32.5	4.5	1.65		1.6
Nicotiana alata	Solanaceae	perennial	dicotyledonous	2	2352	2352					2	7.5		1.45		0.7
Nicotiana glauca	Solanaceae	perennial	dicotyledonous	2	5194	5194		7.5	15		1.25	3.5		1.1		0.5
Nicotiana rustica	Solanaceae	annual	dicotyledonous	4	5191.55	2595.78		10	20		0.95	1.6		1.3		1
Nicotiana tabacum	Solanaceae	annual	dicotyledonous	4	5071.5	2535.75			40	19	2.25	4.25				0.5
Nigella damascena	Ranunculaceae	annual	dicotyledonous	2	10290	10290						2.8		2
Nolina recurvata	Asparagaceae	perennial	monocotyledonous	2	8722	8722	10
Nopalea cochenillifera	Cactaceae	perennial	dicotyledonous	2	960.4	960.4								4	2.75
Notholirion bulbuliferum	Liliaceae	perennial	monocotyledonous	2	24676.4	24676.4	1.05		17.5	1.75			3.15	1.8	1.5
Nuphar japonica	Nymphaeaceae	perennial	dicotyledonous	2	2704.8	2704.8			15			5.5
Nuphar lutea	Nymphaeaceae	perennial	dicotyledonous	2	2881.2	2881.2			17.5	14	2.5	4.5	1.25	2.5		5
Nuphar pumila	Nymphaeaceae	perennial	dicotyledonous	2	2577.4	2577.4		35	11.5	9	1.5	3.5	0.6	3		5
Nyctanthes arbor-tristis	Oleaceae	perennial	dicotyledonous	2	1202.95	1202.95	10	1.2	9.5	4.75	0.7	0.85	0.6	1.75	1.55	9	7
Nymphaea alba	Nymphaeaceae	perennial	dicotyledonous	6	2190.3	730.1		50			4	15	4.25	2.75		25
Nymphaea amazonum	Nymphaeaceae	perennial	dicotyledonous	4	823.2	411.6		60	8.5	6.25	2.75	4	2.25	2.25	2.25	2.5
Nymphaea ampla	Nymphaeaceae	perennial	dicotyledonous	2	774.2	774.2					2.75	4	2.25	2.25	2.25	2.5
Nymphaea atrans	Nymphaeaceae	perennial	dicotyledonous	6	1411.2	470.4						30		2.25	2.25	2.5
Nymphaea candida	Nymphaeaceae	perennial	dicotyledonous	8	1940.4	485.1		50	17.5	17.5				2.75		3.5
Nymphaea carpentariae	Nymphaeaceae	perennial	dicotyledonous	6	1450.4	483.467						15		2.25	2.25	2.5
Nymphaea gigantea	Nymphaeaceae	perennial	dicotyledonous	16	2714.6	339.325								2.25	2.25	2.5
Nymphaea immutabilis	Nymphaeaceae	perennial	dicotyledonous	6	1411.2	470.4						25		2.25	2.25	2.5
Nymphaea lotus	Nymphaeaceae	perennial	dicotyledonous	4	1783.6	891.8		50			6.5	5	7	5	4
Nymphaea mexicana	Nymphaeaceae	perennial	dicotyledonous	4	588	294				15.5		10
Nymphaea nouchali	Nymphaeaceae	perennial	dicotyledonous	6	1195.6	398.533		50	10	8.5	7.5	9	4.75
Nymphaea pubescens	Nymphaeaceae	perennial	dicotyledonous	4	1979.6	989.8		50	20.5	20.5	6.5	5		5	4
Nymphaea tetragona	Nymphaeaceae	perennial	dicotyledonous	4	1788.5	596.167		60	8.5	6.25	2.75	4	4	2.25	2.25	2.5
Nymphoides peltata	Menyanthaceae	perennial	dicotyledonous	2	686	686		7.5			1	2.5		2.1	0.95	4.5
Nypa fruticans	Arecaceae	perennial	monocotyledonous	2	1176	1176			65	4				10		35	40
Ochna serrulata	Ochnaceae	perennial	dicotyledonous	2	965.3	965.3	1.5
Ocimum africanum	Lamiaceae	annual	dicotyledonous	6	3469.2	1156.4	0.25	0.85	1.35	0.75				0.15	0.06
Ocimum americanum	Lamiaceae	annual	dicotyledonous	6	3160.5	1053.5	0.25	0.85	1.35	0.75	0.2	0.35		0.15	0.06
Ocimum basilicum	Lamiaceae	annual	dicotyledonous	4	2273.6	757.867	0.5	1.5	3.75	1.75	0.4	0.6	0.3	0.25	0.1
Ocimum gratissimum	Lamiaceae	annual	dicotyledonous	4	2013.9	1006.95	0.75	2.25	8.5	3.75	0.4	0.45		0.1	0.1
Ocimum tenuiflorum	Lamiaceae	annual	dicotyledonous	2	352.8	352.8	1	1.75	4					0.1
Oenothera biennis	Onagraceae	perennial	dicotyledonous	2	1127	1127	1.25	2.25	12.5	3.25	2		2.75	2.75	0.45	1.25	0.75
Oenothera laciniata	Onagraceae	annual	dicotyledonous	2	656.6	656.6	0.3	1	10	1.75	0.175		0.9	3.75	0.3	1.3
Oenothera lamarckiana	Onagraceae	perennial	dicotyledonous	2	1166.2	1166.2	1.1	3.5	20	4.5				3	0.55	1.65	1.25
Oenothera rosea	Onagraceae	perennial	dicotyledonous	2	769.3	769.3	0.4	1	2.75	1.25	0.75		0.75	0.9	0.35	0.8	0.4
Oenothera stricta	Onagraceae	annual	dicotyledonous	2	710.5	710.5	0.65		12.5	1	2		2.1	3	0.35	1.6	0.6
Oenothera tetraptera	Onagraceae	annual	dicotyledonous	2	592.9	592.9	0.2		2.75	0.7	1.95		2	1.25	0.9	0.9	0.55
Oenothera villosa	Onagraceae	perennial	dicotyledonous	2	1073.1	1073.1	1.25	2	22.5	2.75	1.4		1.5	3	0.55	1.5	0.85
Olea cuspidata	Oleaceae	perennial	dicotyledonous	2	2028.6	2028.6	6.5	0.4	6.5	1.5				0.8	0.5
Olea europaea	Oleaceae	perennial	dicotyledonous	2	1911	1911	10	0.35	3.75	1	0.1	0.35	0.275	2.05	1.5
Olea ferruginea	Oleaceae	perennial	dicotyledonous	2	1813	1813	6.5		6.5	1.5	0.1	0.3	0.175	0.8	0.5
Olimarabidopsis cabulica	Brassicaceae	annual	dicotyledonous	6	519.4	173.133	0.165							1.1	0.12
Olimarabidopsis pumila	Brassicaceae	annual	dicotyledonous	4	343	171.5	0.26				0.13		0.185	1.85		0.75
Olneya tesota	Fabaceae	perennial	dicotyledonous	2	960.4	960.4			1.25					6
Onobrychis viciifolia	Fabaceae	perennial	dicotyledonous	4	1225	612.5	0.6		0.25	0.7	0.7	1
Ononis spinosa	Fabaceae	perennial	dicotyledonous	4	1396.5	1396.5	0.45		0.75	0.4	0.75	1.75		0.7
Onopordum acanthium	Asteraceae	perennial	dicotyledonous	2	1210.3	1210.3	2		20	9.5		2.4		0.6
Ophiopogon japonicus	Asparagaceae	perennial	monocotyledonous	2	10290	2058	0.3		30	0.25			0.5			7.5	7.5
Opuntia dillenii	Cactaceae	perennial	dicotyledonous	6	2229.5	743.167	2.25		25	11.25		5.75	2.75	5	3.25	5	4.25
Origanum vulgare	Lamiaceae	perennial	dicotyledonous	2	686	686	0.425	0.45	2.5	0.95	0.3	0.7		0.06
Orixa japonica	Rutaceae	perennial	dicotyledonous	2	1793.4	1793.4		0.65	15	6
Orobanche alba	Orobanchaceae	perennial	dicotyledonous	2	2731.75	2731.75	0.5		2.5		1.25	2.25		1.1	0.3	0.35	0.23
Orobanche caryophyllacea	Orobanchaceae	perennial	dicotyledonous	2	3491.74	3491.74	0.425		2.25	0.5	1.1	2.75		1.1		0.45	0.25
Orobanche cernua	Orobanchaceae	annual	dicotyledonous	2	1421	1421	0.275		1.25	0.6	1.1	1.6		1.1	0.6	0.45	0.18
Orthilia secunda	Ericaceae	perennial	dicotyledonous	2	8305.5	8305.5	0.175	1.25	2.95	2	0.11	0.475	0.425	0.525
Orychophragmus violaceus	Brassicaceae	perennial	dicotyledonous	2	1442.56	1442.56	0.3		5		0.3	3	1.25	8.5		2
Oryza granulata	Poaceae	perennial	monocotyledonous	2	882	882	0.5		12.5	1.3				0.35
Oryza latifolia	Poaceae	annual	monocotyledonous	4	1176	588	1.5		50	3.5
Oryza officinalis	Poaceae	perennial	monocotyledonous	2	661.5	661.5	2.25		55	2.5				0.32	0.2
Oryza rufipogon	Poaceae	perennial	monocotyledonous	2	445.9	445.9	1.5		40	1
Oryza sativa	Poaceae	annual	monocotyledonous	2	490	490	1		40	1				0.5	0.2
Osmorhiza claytonii	Apiaceae	perennial	dicotyledonous	2	2562.7	2562.7								1.6	0.225
Otochilus lancilabius	Orchidaceae	perennial	monocotyledonous	2	4802	4802		2	15.5	3.35	1.4		1.4	1.75
Oxalis acetosella	Oxalidaceae	perennial	dicotyledonous	2	2601.9	2601.9	0.09	9	1.25	1.9	0.4		0.6	0.35
Oxalis corniculata	Oxalidaceae	perennial	dicotyledonous	8	1470	735	0.225		1	1.2	0.4		0.7	1.75		1.25
Oxalis corymbosa	Oxalidaceae	perennial	dicotyledonous	2	359.5	179.75		17.5	2.5	3.75	0.55		1.75
Oxalis pes-caprae	Oxalidaceae	perennial	dicotyledonous	4	671.3	268.52	0.075	4.5	2	2.25	0.525		2.3625
Pachysandra terminalis	Buxaceae	perennial	dicotyledonous	2	1690.5	845.25	0.3	2	5.75	3.75	0.3			0.55
Paederia scandens	Rubiaceae	perennial	dicotyledonous	4	1372	686		4.25	10	3.5	0.9	0.85		0.6	0.6
Paeonia anomala	Paeoniaceae	perennial	dicotyledonous	2	18620	18620	0.6	5.25	11	0.55	2	6.25	3.75
Paeonia delavayi	Paeoniaceae	perennial	dicotyledonous	2	14406	14406	1.5	6.25	17.5	1.35		7	3.5	3.25	1.6
Paeonia rockii	Paeoniaceae	perennial	dicotyledonous	2	15190	15190			6.75			19		2.5	1
Paeonia veitchii	Paeoniaceae	perennial	dicotyledonous	2	17052	17052	0.55	6		1	1.7	7.1	3.15	1.2
Paliurus spina-christi	Rhamnaceae	perennial	dicotyledonous	2	318.5	318.5		0.75	3					2
Pandanus fascicularis	Pandanaceae	perennial	monocotyledonous	2	1470	1470			80	4				17	15
Pandanus tectorius	Pandanaceae	perennial	monocotyledonous	2	695.5	695.5			80	4				17	15
Panicum dichotomiflorum	Poaceae	annual	monocotyledonous	6	1666	555.333	0.65		27.5	1.35
Panicum esculentum	Poaceae	annual	monocotyledonous	6	1470	490	1.2
Panicum miliaceum	Poaceae	annual	monocotyledonous	4	1019.2	509.6	0.8		20	1.25
Panicum virgatum	Poaceae	perennial	monocotyledonous	4	1372	343	1.5		30	0.5
Panisea uniflora	Orchidaceae	perennial	monocotyledonous	2	2773.4	2773.4		1.5	13.5	1	2.05		1.85
Papaver dubium	Papaveraceae	annual	dicotyledonous	2	3626	1813			17.5	11.5	1.75	9		5	5
Papaver nudicaule	Papaveraceae	perennial	dicotyledonous	2	1764	1764	0.4	6.5	5.5				2.5	1.35
Papaver orientale	Papaveraceae	perennial	dicotyledonous	6	8722	2907.33	0.75						5.5	2.75	2.75
Papaver rhoeas	Papaveraceae	annual	dicotyledonous	2	2356.9	2356.9	0.575		9	3.5	1.4		3.5	1.6		1
Papaver somniferum	Papaveraceae	annual	dicotyledonous	2	3724	3724	0.65		16				5.5	5.5	4.5
Paphiopedilum appletonianum	Orchidaceae	perennial	monocotyledonous	2	31752	31752			23.5	3.5	3.75	8.5	5.25
Paphiopedilum armeniacum	Orchidaceae	perennial	monocotyledonous	2	20678	20678			9	2.05	3.5	8	4.05
Paphiopedilum concolor	Orchidaceae	perennial	monocotyledonous	2	19110	19110			12.5	4	2.75	5.5	3.5
Paphiopedilum dianthum	Orchidaceae	perennial	monocotyledonous	2	35182	35182			22.5	4	4.75		10.25	4	1.5
Paphiopedilum exul	Orchidaceae	perennial	monocotyledonous	2	16170	16170						6.7
Paphiopedilum gratrixianum	Orchidaceae	perennial	monocotyledonous	2	24500	24500					5.15	9.25	5.4
Paphiopedilum insigne	Orchidaceae	perennial	monocotyledonous	2	22540	22540			22.5	2.5	5.25		5.5
Paphiopedilum micranthum	Orchidaceae	perennial	monocotyledonous	2	22344	22344			10	1.75	2.5		3
Paphiopedilum purpuratum	Orchidaceae	perennial	monocotyledonous	2	26558	13279			12.5	3.25	3.25	7.5	4.25
Paphiopedilum villosum	Orchidaceae	perennial	monocotyledonous	2	22050	22050			30	3.25	5.25		5.75
Paphiopedilum wardii	Orchidaceae	perennial	monocotyledonous	2	33810	33810			13.5	4.75	4		5.75
Parapholis incurva	Poaceae	annual	monocotyledonous	6	8918	8918	0.25		7.25	0.15				0.35
Paris forrestii	Melanthiaceae	perennial	monocotyledonous	2	55453.3	55453.3		3.25	11.75	4.25	3.25		5	3
Paris mairei	Melanthiaceae	perennial	monocotyledonous	2	54786.9	54786.9	1		9.5	1.75
Paris polyphylla	Melanthiaceae	perennial	monocotyledonous	2	52532.9	52532.9	0.675	4	11	3.75			5.75	2
Paris quadrifolia	Melanthiaceae	perennial	monocotyledonous	2	49509.6	49509.6	0.325		7.5	4.25			2.25
Paris thibetica	Melanthiaceae	perennial	monocotyledonous	2	51464.7	51464.7	0.625	1.5	9	2.25			1.875	1.1	1.1
Paris verticillata	Melanthiaceae	perennial	monocotyledonous	2	30580.9	30580.9	0.425		9.5	2.5			2.125	1
Parkinsonia aculeata	Fabaceae	perennial	dicotyledonous	2	686	686	6		0.55	0.225	0.6		1.1	9
Parmentiera cereifera	Bignoniaceae	perennial	dicotyledonous	2	627.2	627.2								40
Parnassia palustris	Celastraceae	perennial	dicotyledonous	2	1151.5	1151.5	0.21		2.25	1.75		2.6	1.25
Parrya nudicaulis	Brassicaceae	perennial	dicotyledonous	2	1058.4	1058.4	0.35	4	4	0.3	0.5		1	4.75	0.475	4.75	3.75
Parthenium argentatum	Asteraceae	perennial	dicotyledonous	2	1626.8	542.267	0.5							0.3	0.162
Parthenocissus himalayana	Vitaceae	perennial	dicotyledonous	4	1591	795.5			7.5	3.75				0.7	0.7
Parthenocissus tricuspidata	Vitaceae	perennial	dicotyledonous	2	490	490		8	10.75	10			0.225	1.25	1.25
Paspalum conjugatum	Poaceae	annual	monocotyledonous	4	1470	1470			12.5	0.75				0.12
Paspalum dilatatum	Poaceae	perennial	monocotyledonous	4	1122.1	374.033	1		25	0.75
Paspalum notatum	Poaceae	perennial	monocotyledonous	2	705.6	352.8	0.8		25	0.55
Paspalum orbiculare	Poaceae	perennial	monocotyledonous	6	1533.7	511.233	0.6		15	0.75
Paspalum urvillei	Poaceae	perennial	monocotyledonous	4	1176	588	1		22.5	1
Passiflora caerulea	Passifloraceae	perennial	dicotyledonous	2	1358.28	1358.28		2.5	6.5	7	3.75	8	3.25	6	4.5	5
Passiflora edulis	Passifloraceae	perennial	dicotyledonous	2	1232.84	1232.84			9.5	10.5	2.75	4	2.75	3.5		5.5
Passiflora foetida	Passifloraceae	perennial	dicotyledonous	2	471.38	235.69		4	8.75	8	1.5	2.5	1.5	2.5		3
Passiflora laurifolia	Passifloraceae	perennial	dicotyledonous	2	1901.2	1901.2		1.2	8.5	4.75	2.25	6	3	4.5		6
Passiflora morifolia	Passifloraceae	perennial	dicotyledonous	2	494.9	494.9		7	7.5	10						4
Passiflora quadrangularis	Passifloraceae	perennial	dicotyledonous	2	2626.4	2626.4		4	10	10	3.5	7	3.5	22.5		8	8
Passiflora suberosa	Passifloraceae	perennial	dicotyledonous	4	670.32	335.16		7	5.25	5.5	0.7	2.5		1.25	1.25
Pastinaca sativa	Apiaceae	annual	dicotyledonous	2	1715	1715	1.6	13	25				0.11	0.55	0.5
Patrinia rupestris	Caprifoliaceae	perennial	dicotyledonous	2	1254.4	1254.4	0.6	3	4.5	1.75		0.4		0.43	0.355
Patrinia scabiosifolia	Caprifoliaceae	perennial	dicotyledonous	2	735	367.5	2	7.5	6.15	2.1				0.35
Paulownia kawakamii	Paulowniaceae	perennial	dicotyledonous	4	548.8	548.8	9		48			4		2.54		3.5
Pelargonium hortorum	Geraniaceae	perennial	dicotyledonous	2	877.1	877.1	0.45	6.5			0.9		1.35	3
Pelargonium radula	Geraniaceae	perennial	dicotyledonous	2	7938	7938	1	6.5	6.5	6.5	0.7		1.4	2
Peltophorum pterocarpum	Fabaceae	perennial	dicotyledonous	2	776.65	776.65	9.5		1.45	0.6	0.65		1.6
Pennisetum alopecuroides	Poaceae	perennial	monocotyledonous	2	980	980	0.75		45	0.55				0.35
Pennisetum americanum	Poaceae	annual	monocotyledonous	2	2352	2352	2		55	3.5				0.3
Pennisetum purpureum	Poaceae	perennial	monocotyledonous	4	2842	1421	3		35	1.5
Pennisetum setaceum	Poaceae	perennial	monocotyledonous	2	1372	457.333	1.45
Pennisetum villosum	Poaceae	perennial	monocotyledonous	4	1764	882	1
Penstemon digitalis	Plantaginaceae	perennial	dicotyledonous	12	3136	522.667	0.8
Peperomia blanda	Piperaceae	perennial	dicotyledonous	2	1568	1568	0.25	0.85	3.25	1.75				0.05	0.05
Peperomia obtusifolia	Piperaceae	perennial	dicotyledonous	2	1176	1176	0.3
Perilla frutescens	Lamiaceae	annual	dicotyledonous	2	1396.5	1396.5	1.15	4	10	7.25	0.3	0.35		0.15	0.15
Persea americana	Lauraceae	perennial	dicotyledonous	2	896.7	896.7	10	3.5	14	8.5			0.45	13
Persicaria longiseta	Polygonaceae	annual	dicotyledonous	4	1989.4	1989.4								0.2
Persicaria maculosa	Polygonaceae	annual	dicotyledonous	2	1911	1911	0.6	0.65	9.5	1.75			0.275	0.225
Petrorhagia saxifraga	Caryophyllaceae	perennial	dicotyledonous	2	635.04	317.52	0.275		0.8	0.05	0.45		0.9	0.5		1
Petroselinum crispum	Apiaceae	perennial	dicotyledonous	2	2205	2205	1						0.06	0.275	0.2
Petunia hybrida	Solanaceae	perennial	dicotyledonous	2	1666	1666			5.5	3	1.25	6		1		0.5	0.5
Phaius wallichii	Orchidaceae	perennial	monocotyledonous	2	10094	10094			59.5	19.5	7	14
Phalaenopsis amabilis	Orchidaceae	perennial	monocotyledonous	2	1376.9	1376.9			17.5	7	2.9		3.05
Phalaenopsis aphrodite	Orchidaceae	perennial	monocotyledonous	2	1372	686			15	4.5	2.9		3.05
Phalaenopsis braceana	Orchidaceae	perennial	monocotyledonous	2	6683.6	6683.6					1.25		1.15
Phalaenopsis deliciosa	Orchidaceae	perennial	monocotyledonous	2	4277.7	4277.7			11.25	4.25	0.6125		0.525
Phalaenopsis equestris	Orchidaceae	perennial	monocotyledonous	2	1651.3	1651.3			17	3.55	1.25		1.1
Phalaenopsis mannii	Orchidaceae	perennial	monocotyledonous	2	6615	6615	0.0425		23	5.5	1.65		1.4
Phalaenopsis wilsonii	Orchidaceae	perennial	monocotyledonous	2	4287.5	4287.5			7.25	2.8	1.75		1.45	7	0.6
Phalaris arundinacea	Poaceae	perennial	monocotyledonous	4	4018	1339.33	1		18	1.4
Phalaris paradoxa	Poaceae	annual	monocotyledonous	2	1764	1764			22.5	0.55		0.3
Phaseolus coccineus	Fabaceae	perennial	dicotyledonous	2	686	686			10			1.75		16	1.5	21.5	13
Phaseolus lathyroides	Fabaceae	perennial	dicotyledonous	2	1078	1078	1.05	1.5	5.5	2.25				7.75	0.25	3
Phaseolus lunatus	Fabaceae	perennial	dicotyledonous	2	686	686			8.5	6	0.275	0.85	0.85	7.5	2	12.5	9
Phaseolus vulgaris	Fabaceae	annual	dicotyledonous	2	588	588			10	6.75	0.35		1.05	12.5	1.25	14.5	7.5
Phelipanche coelestis	Orobanchaceae	perennial	dicotyledonous	2	4383.54	4383.54	0.275		1.25					1		0.5
Phellodendron amurense	Rutaceae	perennial	dicotyledonous	2	2768.5	1384.25			9	3.5	0.1		0.35	1	1
Philodendron andreanum	Araceae	perennial	monocotyledonous	2	1176	1176	0.6	50	70	25
Philodendron erubescens	Araceae	perennial	monocotyledonous	2	5174.4	5174.4	0.24		20	15
Philodendron selloum	Araceae	perennial	monocotyledonous	2	4895.1	4895.1	0.75
Philydrum lanuginosum	Philydraceae	perennial	monocotyledonous	2	574.5	574.5			50	1.25			0.9	0.9		0.8
Phleum alpinum	Poaceae	perennial	monocotyledonous	4	3136	1568	0.37		7.5	0.55
Phleum commutatum	Poaceae	perennial	monocotyledonous	2	1336.23	668.115	0.37
Phleum pratense	Poaceae	perennial	monocotyledonous	6	4018	1339.33	0.8		20	0.55				0.1
Phlomis tuberosa	Lamiaceae	perennial	dicotyledonous	2	1982.5	1982.5	0.95		7.25	4.1	0.9	1.9
Phlox paniculata	Polemoniaceae	perennial	dicotyledonous	2	6811	6811	0.8		9.75	2.5		3
Phoenix canariensis	Arecaceae	perennial	monocotyledonous	2	882	882	12.5		100	2.5				2.5		12	9
Phoenix dactylifera	Arecaceae	perennial	monocotyledonous	2	980	980	35		600					5
Phoenix roebelenii	Arecaceae	perennial	monocotyledonous	2	1470	1470	3		150		0.1		0.9	1.6	0.7
Photinia parvifolia	Rosaceae	perennial	dicotyledonous	2	1078	1078		0.15	6	2.25	0.1	1	0.45	1.05	0.6
Photinia serrulata	Rosaceae	perennial	dicotyledonous	2	984.9	984.9		0.15	6	2.25	0.1	0.7	0.35	0.55	0.55	2
Phragmipedium caudatum	Orchidaceae	perennial	monocotyledonous	2	9016	9016						7.5
Phragmites communis	Poaceae	perennial	monocotyledonous	4	1102.5	1102.5	4.5		30	2				0.15
Phryma leptostachya	Phrymaceae	perennial	dicotyledonous	2	1146.6	573.3		2.25	8.5	4.5	0.21
Phyllostachys glauca	Poaceae	perennial	monocotyledonous	4	2229.5	2229.5	8.5		11.5	2
Phyllostachys nigra	Poaceae	perennial	monocotyledonous	4	2646	2646	7		8.5	1.2
Phyllostachys pubescens	Poaceae	perennial	monocotyledonous	6	2278.5	2278.5	20		7.5	0.85				0.525	0.165
Phyllostachys viridiglaucescens	Poaceae	perennial	monocotyledonous	4	2317.7	2317.7	8		11.5	2
Physalis alkekengi	Solanaceae	perennial	dicotyledonous	2	2499	2499		2	10	5	0.6	1.75		1.25	1.25	2
Physostegia virginiana	Lamiaceae	perennial	dicotyledonous	4	578.2	578.2	0.9
Phytolacca acinosa	Phytolaccaceae	perennial	dicotyledonous	6	1234.8	617.4	1		20	9.75		0.8	0.35	0.7		3
Phytolacca americana	Phytolaccaceae	perennial	dicotyledonous	4	1470	735	1.5	2.5	13.5	7.5		0.6				3
Phytolacca esculenta	Phytolaccaceae	perennial	dicotyledonous	8	2783.2	695.8	1	2.25	20	9.75				0.7		3
Picris hieracioides	Asteraceae	perennial	dicotyledonous	2	2312.8	1541.87	0.68		21	3.25				0.3
Pilea pumila	Urticaceae	perennial	dicotyledonous	2	392	392		2.5	5	2.8				0.15
Pinellia pedatisecta	Araceae	perennial	monocotyledonous	2	1198	1198	0.52
Pinguicula grandiflora	Lentibulariaceae	perennial	dicotyledonous	4	424	212						5
Pinguicula gypsicola	Lentibulariaceae	perennial	dicotyledonous	2	548.8	548.8						2
Pinguicula vulgaris	Lentibulariaceae	perennial	dicotyledonous	2	583	145.75								0.6	0.375	0.7
Piper betle	Piperaceae	perennial	dicotyledonous	4	686	343		3.5	11	8
Piper longum	Piperaceae	perennial	dicotyledonous	4	686	343		9	9	7.5				0.2
Piper nigrum	Piperaceae	perennial	dicotyledonous	4	980	245			12.5	7				0.35	0.35
Pistia stratiotes	Araceae	annual	monocotyledonous	2	294	294			5.65	3.75
Pisum sativum	Fabaceae	annual	dicotyledonous	2	4802	4802	1.25		3.5	1.75				6.25	7.35
Pittosporum tobira	Pittosporaceae	perennial	dicotyledonous	2	592.9	592.9	6		6.5	2.75	0.35		1.1	1.2	1.2	4
Plantago arenaria	Plantaginaceae	annual	dicotyledonous	2	1114.75	1114.75	0.6		5.5	0.3	0.33		0.175	0.335		2.65
Plantago lanceolata	Plantaginaceae	perennial	dicotyledonous	2	1421	1421			13	2.5	0.275		0.225	0.35		2.3
Plantago major	Plantaginaceae	perennial	dicotyledonous	2	697.76	697.76			16.5	11.5	0.2		0.125	0.25		1
Plantago media	Plantaginaceae	perennial	dicotyledonous	4	2726.36	1363.18			8.75	3.25	0.25	0.25	0.2	0.325		1.75
Plantago ovata	Plantaginaceae	annual	dicotyledonous	2	490	245		3.5	59	0.35				0.45		2.75
Platanthera bifolia	Orchidaceae	perennial	monocotyledonous	2	6732.6	6732.6	0.35		21	2.85	0.6125		0.575
Platanthera chlorantha	Orchidaceae	perennial	monocotyledonous	2	10838.8	10838.8	0.4		15	6	0.7125		0.55
Platanus orientalis	Platanaceae	perennial	dicotyledonous	2	1274	1274	30		13.5	12
Platycodon grandiflorus	Campanulaceae	perennial	dicotyledonous	2	588	588	0.7		4.5	2		2.75		1.75	1
Pleione bulbocodioides	Orchidaceae	perennial	monocotyledonous	2	5243	5243		4.25	17.5	3.9				3.1
Poa annua	Poaceae	annual	monocotyledonous	4	2842	1421	0.18		7	0.25				0.2
Poa compressa	Poaceae	perennial	monocotyledonous	4	2842	947.333	0.4		8.5	0.3				0.15
Poa infirma	Poaceae	annual	monocotyledonous	2	1176	1176	0.175		5	0.2
Poa nemoralis	Poaceae	perennial	monocotyledonous	4	2690.1	896.7	0.5		8.5	0.2
Poa palustris	Poaceae	perennial	monocotyledonous	4	2058	1029	1.05		14	0.3
Poa pratensis	Poaceae	perennial	monocotyledonous	4	4155.2	1038.8	0.7		30	0.4				0.2
Poa supina	Poaceae	perennial	monocotyledonous	2	1372	1372	0.15		4	0.25
Poa trivialis	Poaceae	perennial	monocotyledonous	2	2744	2744	0.75		11.5	0.3
Podophyllum emodi	Berberidaceae	perennial	dicotyledonous	2	14381	14381		17.5						5.5	3.25
Polemonium reptans	Polemoniaceae	perennial	dicotyledonous	2	5929	5929						1.3
Polianthes tuberosa	Asparagaceae	perennial	monocotyledonous	2	4753	950.6	1		50	1		5.25	1.6
Polyalthia suberosa	Annonaceae	perennial	dicotyledonous	2	1274	1274	5	0.25	8	2.75	0.2			0.45	0.45
Polygonatum franchetii	Asparagaceae	perennial	monocotyledonous	2	30459.5	30459.5	0.6		9				2	0.75
Polygonatum odoratum	Asparagaceae	perennial	monocotyledonous	2	9633.4	9633.4	0.35		8.5	9.5			1.65	0.85
Polygonatum verticillatum	Asparagaceae	perennial	monocotyledonous	2	8270.5	4135.25	1		8	2.5			1	0.75
Polygonum aviculare	Polygonaceae	annual	dicotyledonous	4	788.9	394.45	0.25		2.5	0.75			0.225	0.275
Polygonum lapathifolium	Polygonaceae	annual	dicotyledonous	2	686	686	0.65		10	2				0.25
Polystachya concreta	Orchidaceae	perennial	monocotyledonous	2	695.8	347.9	0.195		12.5	2.3	0.375		0.275	1.3	0.55
Poncirus trifoliata	Rutaceae	perennial	dicotyledonous	2	377.3	377.3			3.5	2	0.6	5.75	2.25	3.75	4.75	10.5
Pongamia glabra	Fabaceae	perennial	dicotyledonous	2	1764	1764	11.5	0.7	7.5	6				4.5	2
Pongamia pinnata	Fabaceae	perennial	dicotyledonous	2	1303.4	1303.4	11.5	0.7	7.5	6	0.3	1.3		4.5	2
Pontederia cordata	Pontederiaceae	perennial	monocotyledonous	2	784	784	0.5									1.5
Populus alba	Salicaceae	perennial	dicotyledonous	2	509.6	509.6			7	5.5				0.5
Populus canescens	Salicaceae	perennial	dicotyledonous	2	460.6	460.6			6	1.9				0.35
Populus nigra	Salicaceae	perennial	dicotyledonous	2	475.3	475.3		7.5	7.5	6				0.6	0.35
Populus tremula	Salicaceae	perennial	dicotyledonous	2	441	441		5	5
Potamogeton crispus	Potamogetonaceae	perennial	monocotyledonous	2	490	245			5.5	0.65				0.35
Potamogeton nodosus	Potamogetonaceae	perennial	monocotyledonous	4	3141.5	1570.75			4.5	2.25				0.35
Potentilla argentea	Rosaceae	perennial	dicotyledonous	2	225.4	75.1333			2	0.75		1
Potentilla fruticosa	Rosaceae	perennial	dicotyledonous	6	392	196			1.35	0.7		2.6		0.15
Potentilla indica	Rosaceae	perennial	dicotyledonous	2	1754.2	584.733		3	3.5	2				0.15
Potentilla recta	Rosaceae	perennial	dicotyledonous	2	558.6	186.2			3.5	2		1.5
Potentilla reptans	Rosaceae	perennial	dicotyledonous	4	1396.5	698.25						1.65
Potentilla rupestris	Rosaceae	perennial	dicotyledonous	4	225.4	112.7			3.25	1.75		2		0.075
Premna latifolia	Lamiaceae	perennial	dicotyledonous	2	1519	1519		1.5	9.5	7	0.25	0.45
Primula veris	Primulaceae	perennial	dicotyledonous	2	475.3	475.3			9	4.75	1.25	2.3
Primulina baishouensis	Gesneriaceae	perennial	dicotyledonous	2	872.2	872.2		4.5	6.5	3.15	1	5.65	3.15
Primulina bicolor	Gesneriaceae	perennial	dicotyledonous	2	970.2	970.2		2.75	8.5	2.15		3.6
Primulina bipinnatifida	Gesneriaceae	perennial	dicotyledonous	2	877.1	877.1		4.25	5	3	0.5	1.05
Primulina chizhouensis	Gesneriaceae	perennial	dicotyledonous	2	926.1	926.1						4.5
Primulina cordata	Gesneriaceae	perennial	dicotyledonous	2	999.6	999.6		10.25	4.4	4.4	1.3	4.25
Primulina cordifolia	Gesneriaceae	perennial	dicotyledonous	2	984.9	984.9		11	6.25	6	0.375	1.4
Primulina depressa	Gesneriaceae	perennial	dicotyledonous	2	1014.3	1014.3			10			4
Primulina eburnea	Gesneriaceae	perennial	dicotyledonous	2	877.1	877.1		4.5	10.25	5.75	0.95	3.75		5	0.2
Primulina fimbrisepala	Gesneriaceae	perennial	dicotyledonous	2	965.3	965.3		5.25	7	7.25		5.5		8
Primulina glandulosa	Gesneriaceae	perennial	dicotyledonous	2	1048.6	1048.6		8.5	7.5	9.65	0.55	1.2		0.4	0.15
Primulina gueilinensis	Gesneriaceae	perennial	dicotyledonous	2	1244.6	1244.6		2.25	5	2.7	0.6	5
Primulina hedyotidea	Gesneriaceae	perennial	dicotyledonous	2	769.3	769.3		2	8.25	1.65	0.15	1.3		2.5	0.2
Primulina heterotricha	Gesneriaceae	perennial	dicotyledonous	2	686	686		5.25	13	6.75	1	3.5		6.25	0.2	0.5
Primulina hochiensis	Gesneriaceae	perennial	dicotyledonous	2	877.1	877.1						2.5		1.75
Primulina huaijiensis	Gesneriaceae	perennial	dicotyledonous	2	548.8	548.8		9.5	3.25	3.65	0.175	0.8		0.6	0.15
Primulina juliae	Gesneriaceae	perennial	dicotyledonous	2	1229.9	1229.9		10	10.5	6.7	1.05	4		1.1	0.2
Primulina langshanica	Gesneriaceae	perennial	dicotyledonous	2	882	882						4.4
Primulina latinervis	Gesneriaceae	perennial	dicotyledonous	2	1117.2	1117.2					0.66	2.1
Primulina laxiflora	Gesneriaceae	perennial	dicotyledonous	2	666.4	666.4		3.5	69.6	5.25	0.45	1.7		2.8
Primulina leiophylla	Gesneriaceae	perennial	dicotyledonous	2	940.8	940.8		1.75	12	5.95	0.6	3.5
Primulina leprosa	Gesneriaceae	perennial	dicotyledonous	2	1014.3	1014.3		3	9.5	6	0.425	3.5
Primulina liboensis	Gesneriaceae	perennial	dicotyledonous	2	970.2	970.2		2.75	7	3.25	0.7	2.7
Primulina liguliformis	Gesneriaceae	perennial	dicotyledonous	2	774.2	774.2		6.5	14.5	7.5	0.325	2.2		3	0.2	0.25
Primulina linearifolia	Gesneriaceae	perennial	dicotyledonous	2	641.9	641.9			5.65	0.6	0.36	2.4		2.9	0.225	0.5
Primulina liujiangensis	Gesneriaceae	perennial	dicotyledonous	2	1102.5	1102.5		2.25	5	3.5	0.5	3.4	1.9
Primulina lobulata	Gesneriaceae	perennial	dicotyledonous	2	950.6	950.6		5.1	2.5	3.15	0.31	0.78	0.39	0.25	0.12	0.3
Primulina longgangensis	Gesneriaceae	perennial	dicotyledonous	2	681.1	681.1					0.8	3.4	2
Primulina longicalyx	Gesneriaceae	perennial	dicotyledonous	2	730.1	730.1		2.25			0.8	2.6	1.05	2.5	0.3
Primulina longii	Gesneriaceae	perennial	dicotyledonous	2	1009.4	1009.4		1.25	5.25	2.2	1	4.3	2.5
Primulina longistyla	Gesneriaceae	perennial	dicotyledonous	2	1058.4	1058.4		2.25	8.15	4.25	0.8	3.5
Primulina lunglinensis	Gesneriaceae	perennial	dicotyledonous	2	1038.8	1038.8		4.3	7.3	13.1	0.6	3.4	1.7
Primulina lutea	Gesneriaceae	perennial	dicotyledonous	2	1107.4	1107.4		8.25	12	5	0.75	3.5	1.5	5	0.175
Primulina mabaensis	Gesneriaceae	perennial	dicotyledonous	2	1127	1127						2.75
Primulina macrodonta	Gesneriaceae	perennial	dicotyledonous	2	882	882						2.95
Primulina mollifolia	Gesneriaceae	perennial	dicotyledonous	2	1063.3	1063.3		8.05	3.4	3.25	0.35	0.825	0.52	0.4	0.16	0.3
Primulina napoensis	Gesneriaceae	perennial	dicotyledonous	2	931	931					0.22	1.4		1.5
Primulina obtusidentata	Gesneriaceae	perennial	dicotyledonous	2	1117.2	1117.2		5.4	9.75	5.4	0.45	3.5	1.8
Primulina ophiopogoides	Gesneriaceae	perennial	dicotyledonous	2	676.2	676.2			7.75	0.6	0.45	2	1.55	3	0.2
Primulina orthandra	Gesneriaceae	perennial	dicotyledonous	2	857.5	857.5		2.25	9	3.6	0.325	2.45	0.85
Primulina parvifolia	Gesneriaceae	perennial	dicotyledonous	2	720.3	720.3		1.2	2.35	1.6	0.55	2.7	1.5
Primulina pinnatifida	Gesneriaceae	perennial	dicotyledonous	2	1117.2	1117.2		6	10.5	4.65	0.55	3.85	2.15	3.5	0.25	0.6
Primulina pseudoeburnea	Gesneriaceae	perennial	dicotyledonous	2	842.8	842.8		3	6.75	2.8	1.1	3
Primulina qingyuanensis	Gesneriaceae	perennial	dicotyledonous	2	965.3	965.3						2.1
Primulina renifolia	Gesneriaceae	perennial	dicotyledonous	2	813.4	813.4		5.5	1.5	2.15	0.325	0.95	0.65
Primulina repanda	Gesneriaceae	perennial	dicotyledonous	2	1009.4	1009.4		7.5	6.5	3.35	0.35	0.8	0.4	0.45	0.15	0.3
Primulina ronganensis	Gesneriaceae	perennial	dicotyledonous	2	950.6	950.6		1.9	4.25	2				1.25	0.2
Primulina roseoalba	Gesneriaceae	perennial	dicotyledonous	2	994.7	994.7		3.75	9.65	6	0.5	4	2.2
Primulina sclerophylla	Gesneriaceae	perennial	dicotyledonous	2	852.6	852.6		3.35	8.75	4.7	0.525	4.15	2.5
Primulina shouchengensis	Gesneriaceae	perennial	dicotyledonous	2	1014.3	1014.3		10				4.5	2
Primulina spinulosa	Gesneriaceae	perennial	dicotyledonous	2	720.3	720.3			8.5	1	0.15	1.3	0.6
Primulina subrhomboidea	Gesneriaceae	perennial	dicotyledonous	2	970.2	970.2		2.5	5	2.6	0.65	4.5	2.4
Primulina subulata	Gesneriaceae	perennial	dicotyledonous	2	882	882		5	3.5	2.9	0.475	1	0.32
Primulina swinglei	Gesneriaceae	perennial	dicotyledonous	2	793.8	793.8		2.9	11.5	10.5	0.8	3.5	2.5	2.5
Primulina tabacum	Gesneriaceae	perennial	dicotyledonous	2	886.9	886.9			7.5	8.25	0.65	1.6	1.6	0.46		0.4
Primulina tenuifolia	Gesneriaceae	perennial	dicotyledonous	2	1029	1029		1.15	3.6	2.05	0.48	2.8	1.4
Primulina tribracteata	Gesneriaceae	perennial	dicotyledonous	2	1043.7	1043.7		3.25	5.9	4.4	0.85	3.8	2.1
Primulina verecunda	Gesneriaceae	perennial	dicotyledonous	2	877.1	877.1		5.5	11.5	8	1.45	6	2.6	5	0.3	0.6
Primulina villosissima	Gesneriaceae	perennial	dicotyledonous	2	999.6	999.6		1.3	3.1	1.7	0.4	3	1.6
Primulina wentsaii	Gesneriaceae	perennial	dicotyledonous	2	798.7	798.7			6.75	0.95	1.1	4.75	2.5
Primulina xiuningensis	Gesneriaceae	perennial	dicotyledonous	2	1171.1	1171.1								0.6	0.25
Primulina yungfuensis	Gesneriaceae	perennial	dicotyledonous	2	1009.4	1009.4		1.75	2.3	1.75	0.625	4.2	2.2
Prinsepia uniflora	Rosaceae	perennial	dicotyledonous	4	1470	735			3.75	0.7		0.9	0.55	1	1
Prosopis chilensis	Fabaceae	perennial	dicotyledonous	2	392	196										1.75
Prosopis juliflora	Fabaceae	perennial	dicotyledonous	2	392	196	4.5		1.1	0.25	0.1		0.35	19.5	1.1
Protea cynaroides	Proteaceae	perennial	dicotyledonous	2	2156	2156						21
Protium serratum	Burseraceae	perennial	dicotyledonous	2	923.65	923.65	8	1.15	8.5	3.5	0.1		0.175	1
Prunella vulgaris	Lamiaceae	perennial	dicotyledonous	2	637	637	0.25		3.75	1.6	1	1.3		0.18	0.09
Prunus armeniaca	Rosaceae	perennial	dicotyledonous	2	298.9	298.9		2.75	7	6		2.5		2.5
Prunus avium	Rosaceae	perennial	dicotyledonous	2	421.4	421.4		4.5	8	4	0.5			2
Prunus cerasus	Rosaceae	perennial	dicotyledonous	4	607.6	303.8		3	8.5	5.5		2.25	1.15	1.35
Prunus davidiana	Rosaceae	perennial	dicotyledonous	2	303.8	303.8		1.5	9	2.75		2.5	1.25	3	3
Prunus domestica	Rosaceae	perennial	dicotyledonous	6	323.4	107.8		1.5	7	3.75		1.25		1.75
Prunus dulcis	Rosaceae	perennial	dicotyledonous	2	323.4	323.4		2	6	1.75	0.55		1.75	3.65	2.5
Prunus kansuensis	Rosaceae	perennial	dicotyledonous	2	294	294		0.75	8.5	2.5		2.5		2
Prunus laurocerasus	Rosaceae	perennial	dicotyledonous	4	3577	3577			7	3.5				0.9
Prunus mahaleb	Rosaceae	perennial	dicotyledonous	2	343	343		2.5	4.25	3	0.3			0.75
Prunus mira	Rosaceae	perennial	dicotyledonous	2	323.4	323.4		1.15	8	2.75			1.25	3	3
Prunus padus	Rosaceae	perennial	dicotyledonous	4	1151.5	575.75		1.25	7	3.25		1.3		0.9
Prunus persica	Rosaceae	perennial	dicotyledonous	2	294	294		1.5	11	2.75		3		6	6
Prunus pumila	Rosaceae	perennial	dicotyledonous	2	294	294								1.25
Prunus spinosa	Rosaceae	perennial	dicotyledonous	4	637	318.5		0.6	3	1.3		1.25		1.25
Prunus subhirtella	Rosaceae	perennial	dicotyledonous	2	298.9	298.9		0.65	4.5	2.25				0.8	0.8
Prunus tomentosa	Rosaceae	perennial	dicotyledonous	2	279.3	279.3		0.5	4.5	2.25	0.25			0.85	0.85
Prunus virginiana	Rosaceae	perennial	dicotyledonous	2	637	318.5						3.75
Psathyrostachys juncea	Poaceae	perennial	monocotyledonous	2	7644	7644	0.6		10	0.35
Psidium guajava	Myrtaceae	perennial	dicotyledonous	2	269.99	269.99	13	0.5	9	4.75			1.2	5.5
Psophocarpus tetragonolobus	Fabaceae	perennial	dicotyledonous	2	784	784			9.5	7.75	1.5		3.25	17.5	2.75	0.8	0.8
Ptelea trifoliata	Rutaceae	perennial	dicotyledonous	2	803.6	803.6			9	4	0.15		0.8	1.75
Pterospermum lanceifolium	Malvaceae	perennial	dicotyledonous	4	786.45	786.45	25	0.5	7	2.5				5		22.5
Ptilotrichum canescens	Brassicaceae	perennial	dicotyledonous	2	2214.8	2214.8	0.225		1.1	0.095	0.175		0.4	0.35	0.25	2
Puccinellia stricta	Poaceae	perennial	monocotyledonous	2	1739.5	1739.5	0.25		8.5	0.35				0.15
Pueraria lobata	Fabaceae	perennial	dicotyledonous	2	1078	1078	8		13	11.5	0.9	1.1		7	0.95
Pulsatilla patens	Ranunculaceae	perennial	dicotyledonous	2	4508	4508		8.75	3.5	5.75	3			0.5
Punica granatum	Lythraceae	perennial	dicotyledonous	2	705.6	705.6	4		5.5		1.05		2.25	8.5	8.5
Pyrola rotundifolia	Ericaceae	perennial	dicotyledonous	2	4718.7	4718.7	0.225	4	4	3.5	0.45	1.75	0.8	0.475	0.75
Pyrus calleryana	Rosaceae	perennial	dicotyledonous	2	588	588		3	6	4.75		2.25	1.3	1	1
Pyrus communis	Rosaceae	perennial	dicotyledonous	2	607.6	607.6		3.25	4.5	2		2.75	1.4	4	1.75
Quercus acutissima	Fagaceae	perennial	dicotyledonous	2	945.7	945.7	30	3	13.5	4				1.95	1.75
Quercus aliena	Fagaceae	perennial	dicotyledonous	2	1024.1	1024.1	30		20	10.5				2.1	1.55
Quercus ellipsoidalis	Fagaceae	perennial	dicotyledonous	2	901.6	901.6	20
Quercus glauca	Fagaceae	perennial	dicotyledonous	2	1004.5	1004.5	20		9.5	3.75				1.3	1.15
Quercus glaucoides	Fagaceae	perennial	dicotyledonous	2	1058.4	1058.4	20	1.25	8.5	3.5				1.2	0.85
Quercus griffithii	Fagaceae	perennial	dicotyledonous	2	975.1	975.1	25	0.75	20	7				1.75	1
Quercus hui	Fagaceae	perennial	dicotyledonous	2	1024.1	1024.1	12.5	1.2	10	2.75				1.75	2
Quercus kerrii	Fagaceae	perennial	dicotyledonous	2	945.7	945.7	20	1.5	16.5	6				0.95	2.4
Quercus rex	Fagaceae	perennial	dicotyledonous	2	891.8	891.8	30	2.5	21	6.5				3	4.25
Quercus robur	Fagaceae	perennial	dicotyledonous	2	882	882	40	0.4	13	5.5				2.75	1.25
Quercus semiserrata	Fagaceae	perennial	dicotyledonous	2	1038.8	1038.8	10	1.5	19.5	5				3.75	2.2
Quercus variabilis	Fagaceae	perennial	dicotyledonous	2	901.6	901.6	30	3	14	5				1.5	1.5
Quercus yiwuensis	Fagaceae	perennial	dicotyledonous	2	984.9	984.9	10	0.75	4.75	2.15				1.2	1.5
Ranunculus acris	Ranunculaceae	perennial	dicotyledonous	2	4410	2205						2.5
Ranunculus arvensis	Ranunculaceae	annual	dicotyledonous	4	5978	2989		1.5	4	4	0.35	0.7		0.5	0.4
Ranunculus chinensis	Ranunculaceae	perennial	dicotyledonous	2	5390	5390		1.5		0.75	0.4	0.9		0.325	0.2
Ranunculus circinatus	Ranunculaceae	annual	dicotyledonous	4	3920	1960								0.15	0.11
Ranunculus cymbalaria	Ranunculaceae	perennial	dicotyledonous	2	3528	3528								0.135
Ranunculus gmelinii	Ranunculaceae	perennial	dicotyledonous	8	7644	1911		3	1	1.35	0.25	0.7		0.135	0.1
Ranunculus lingua	Ranunculaceae	perennial	dicotyledonous	16	24598	3074.75			15	2	0.8	4	1.75	0.25	0.2
Ranunculus muricatus	Ranunculaceae	annual	dicotyledonous	6	11368	3789.33		4		3.5	0.55	1.5	0.75	0.5	0.3
Ranunculus plantaginifolius	Ranunculaceae	perennial	dicotyledonous	6	11858	3952.67								0.25
Ranunculus polyanthemos	Ranunculaceae	perennial	dicotyledonous	2	6076	6076								0.34	0.275
Ranunculus repens	Ranunculaceae	perennial	dicotyledonous	4	10976	5488			3.1	2.8	0.6	2.25	1	0.25
Ranunculus reptans	Ranunculaceae	perennial	dicotyledonous	4	6860	3430			4.5	0.15	0.3	0.7	0.45	0.11
Ranunculus sceleratus	Ranunculaceae	annual	dicotyledonous	4	3920	1960		9	2.5	3.25	0.275	0.6		0.11
Ranunculus trichophyllus	Ranunculaceae	annual	dicotyledonous	4	4704	2352								0.1
Raphanus sativus	Brassicaceae	annual	dicotyledonous	2	588	294	0.6		19	4	0.6	1.75	1.25	4.5	1.1	3
Ravenala madagascariensis	Strelitziaceae	perennial	monocotyledonous	2	667.5	667.5			200	65	20					110	7.5
Reichardia tingitana	Asteraceae	perennial	dicotyledonous	2	1715	1715								0.2
Reineckea carnea	Asparagaceae	perennial	monocotyledonous	2	23422	23422			24	2				0.8	0.8
Remusatia vivipara	Araceae	perennial	monocotyledonous	2	2085	695	0.55	45	35	22.5
Reseda lutea	Resedaceae	perennial	dicotyledonous	2	970.2	485.1								1		2
Reynoutria japonica	Polygonaceae	perennial	dicotyledonous	8	759.5	379.75	1.5	1.5	8.5	6.5				0.45
Rhamnus cathartica	Rhamnaceae	perennial	dicotyledonous	2	563.5	563.5		1.85	4.75	2.25
Rhamnus davurica	Rhamnaceae	perennial	dicotyledonous	2	519.4	519.4		2.75	8.5	4				0.55	0.55
Rhamnus frangula	Rhamnaceae	perennial	dicotyledonous	2	333.2	333.2		1.45	7.5	4.25				0.7	0.7
Rhapis excelsa	Arecaceae	perennial	monocotyledonous	2	4704	2352	2.5		26	3.25				0.9	0.9
Rhinanthus glaber	Orobanchaceae	annual	dicotyledonous	2	2989	2989	0.375		4		0.1	1.7		0.8	0.8	4.5
Rhodotypos scandens	Rosaceae	perennial	dicotyledonous	2	392	392		0.35	7.5	4.5		4		0.8
Rhynchosia minima	Fabaceae	perennial	dicotyledonous	2	1227.45	1227.45			2.25	2.25	0.5	0.8		1.35	0.5
Rhynchosia rothii	Fabaceae	perennial	dicotyledonous	2	1274	1274			6.5	6.5	0.6			3
Rhynchostylis retusa	Orchidaceae	perennial	monocotyledonous	2	2548	2548			30	3	0.9		0.725	3.5	1.3
Ribes odoratum	Grossulariaceae	perennial	dicotyledonous	2	833	833	1.5		3.5	3.5	0.6		0.3	0.9
Ribes rubrum	Grossulariaceae	perennial	dicotyledonous	2	950.6	950.6	1.25		4.5	4.5	0.225	0.7	0.075	0.95	0.95
Ricinus communis	Euphorbiaceae	annual	dicotyledonous	2	510	510	5	40	40	40	0.75			2		13
Robinia pseudoacacia	Fabaceae	perennial	dicotyledonous	2	725.2	725.2	17.5	0.2	3.5	1.85	0.8		1.6	8.5	1.15	5.5	3
Rohdea japonica	Asparagaceae	perennial	monocotyledonous	2	52430	52430			32.5	4.75				0.8	0.8
Rorippa palustris	Brassicaceae	perennial	dicotyledonous	4	529.2	264.6	0.3		7.5	2	0.21		0.21	0.55	0.2
Rorippa sylvestris	Brassicaceae	perennial	dicotyledonous	4	465.5	232.75	0.45				0.225		0.425
Rosa acicularis	Rosaceae	perennial	dicotyledonous	6	686	228.667			3.25	1.65		4.25		1.25
Rosa banksiae	Rosaceae	perennial	dicotyledonous	2	490	490			3.5	1.2		2
Rosa bella	Rosaceae	perennial	dicotyledonous	4	980	490			2	1.3		4.5		1.25
Rosa bracteata	Rosaceae	perennial	dicotyledonous	2	588	588			1.75	1.15		5.75
Rosa canina	Rosaceae	perennial	dicotyledonous	4	1372	548.8			3.25	1.8		1.75		7	7
Rosa chinensis	Rosaceae	perennial	dicotyledonous	2	588	588			4.25	2		4.5		1.5
Rosa damascena	Rosaceae	perennial	dicotyledonous	4	1078	539			4			4
Rosa fedtschenkoana	Rosaceae	perennial	dicotyledonous	4	980	490			1.15	0.8		3.5		1.75
Rosa foetida	Rosaceae	perennial	dicotyledonous	4	980	490						5
Rosa gallica	Rosaceae	perennial	dicotyledonous	4	1078	539			4			5.5
Rosa laevigata	Rosaceae	perennial	dicotyledonous	2	588	588			4	2.35		6
Rosa latibracteata	Rosaceae	perennial	dicotyledonous	4	980	490			1.15	0.75				0.8	0.8
Rosa moyesii	Rosaceae	perennial	dicotyledonous	6	1372	457.333			3	1.65		5		1.5
Rosa multiflora	Rosaceae	perennial	dicotyledonous	2	784	784			3.25	1.8		1.75		0.7	0.7
Rosa persica	Rosaceae	perennial	dicotyledonous	2	392	392			1.5	0.75				1	1
Rosa roxburghii	Rosaceae	perennial	dicotyledonous	2	490	490			1.5	0.9		5.5		3.5
Rosa rugosa	Rosaceae	perennial	dicotyledonous	2	490	490			2.75	1.75		4.75		2.25
Rosa sericea	Rosaceae	perennial	dicotyledonous	2	392	392			1.4	0.65		3.75		1.15
Rosa spinosissima	Rosaceae	perennial	dicotyledonous	4	882	441			1.6	0.9		3.5		1.3	1.3
Rosa wichuraiana	Rosaceae	perennial	dicotyledonous	2	588	588			2	1.1		2.5		1.3	1.3
Rosa willmottiae	Rosaceae	perennial	dicotyledonous	2	490	490			1.15	0.8		3		1
Rosa xanthina	Rosaceae	perennial	dicotyledonous	2	392	392						3.5		0.9
Roscoea purpurea	Zingiberaceae	perennial	monocotyledonous	2	1356	1356			16.5	2.75	3.5		3.5
Rosmarinus officinalis	Lamiaceae	perennial	dicotyledonous	2	1200.5	1200.5	2		1.75	0.15		1
Rubus alceifolius	Rosaceae	perennial	dicotyledonous	3	632.1	316.05		3.75	11			1.3		1.8	1.8
Rubus chamaemorus	Rosaceae	perennial	dicotyledonous	8	1205.4	301.35		4			1	2.5	1.6	1	1
Rubus crataegifolius	Rosaceae	perennial	dicotyledonous	2	240.1	240.1		3.5	8.5		1.25			1	1
Rubus ellipticus	Rosaceae	perennial	dicotyledonous	2	338.1	338.1		4	8	6		1.25		1	1
Rubus idaeus	Rosaceae	perennial	dicotyledonous	2	284.2	284.2		1	5.5	3		1.25		1.2	1.2
Rubus innominatus	Rosaceae	perennial	dicotyledonous	2	264.6	264.6		3	7	4.75	0.65	0.8		1	1
Rubus lasiostylus	Rosaceae	perennial	dicotyledonous	2	303.8	303.8		7.5	6.5	5.75	1.5	2.5		1.75	1.75
Rubus niveus	Rosaceae	perennial	dicotyledonous	2	279.3	279.3		2.75	5.25	2.5		1
Rubus occidentalis	Rosaceae	perennial	dicotyledonous	2	294	294		5	7.5	6				0.7
Rubus parvifolius	Rosaceae	perennial	dicotyledonous	2	259.7	259.7		1.5	4.25	4		1
Rubus pinfaensis	Rosaceae	perennial	dicotyledonous	2	289.1	289.1		3.25	6	4.5		1.15		0.65	0.65
Rubus simplex	Rosaceae	perennial	dicotyledonous	2	254.8	254.8		7.5	7.75	3.75		1.75
Rudbeckia hirta	Asteraceae	perennial	dicotyledonous	4	7026.6	3513.3	0.65		4	1.25				0.2
Rudbeckia laciniata	Asteraceae	perennial	dicotyledonous	8	14964.6	3741.15	1.25							0.55
Rumex acetosa	Polygonaceae	perennial	dicotyledonous	2	1666	1666	0.7	6	7.5	3			0.3375	0.2
Rumex acetosella	Polygonaceae	perennial	dicotyledonous	4	1666	833	0.25	3.5	3	0.65			0.1575	0.125
Rumex crispus	Polygonaceae	perennial	dicotyledonous	6	4312	1437.33	0.85	6.5	17.5	3.5			0.225	0.2
Rumex longifolius	Polygonaceae	perennial	dicotyledonous	6	1960	653.333	0.9		27.5	7.5				0.25
Rumex obtusifolius	Polygonaceae	perennial	dicotyledonous	4	1470	735	0.9	9	22.5	10.5				0.25
Rumex patientia	Polygonaceae	perennial	dicotyledonous	6	2381.4	793.8	1.2	10	22.5	7.5				0.275
Rumex thyrsiflorus	Polygonaceae	perennial	dicotyledonous	2	3822	3822	0.65	11	8.5	2.75				0.2
Ruscus aculeatus	Asparagaceae	perennial	monocotyledonous	2	10068.5	2517.12	0.5		2.5	1.75			0.225	1	1
Ruta graveolens	Rutaceae	perennial	dicotyledonous	4	784	392			1.75	0.35		2		0.8		1.5
Sabal minor	Arecaceae	perennial	monocotyledonous	2	1171	1171	1	90						0.85	0.85	6	6
Saccharum barberi	Poaceae	perennial	monocotyledonous	8	3204.6	3204.6	2		50	1.5
Saccharum officinarum	Poaceae	perennial	monocotyledonous	8	3724	3724	4.5		100	5
Saccharum sinense	Poaceae	perennial	monocotyledonous	8	4248.3	4248.3	3.5		100	4				0.12
Saccharum spontaneum	Poaceae	perennial	monocotyledonous	8	3136	1568	1.5		50	0.6
Sagittaria latifolia	Alismataceae	perennial	monocotyledonous	2	16562	16562								0.4	0.3
Sagittaria sagittifolia	Alismataceae	perennial	monocotyledonous	2	20825	20825			6.5	4.5				0.35	0.3	2	1
Salicornia europaea	Amaranthaceae	annual	dicotyledonous	2	1347.5	1347.5	0.225									1.5
Salix alba	Salicaceae	perennial	dicotyledonous	4	808.5	404.25		0.6	10	2.25				4.25
Salix babylonica	Salicaceae	perennial	dicotyledonous	4	749.7	374.85		0.65	12.5	1				0.35
Salix caprea	Salicaceae	perennial	dicotyledonous	2	392	392		1	6	3.25				0.9
Salix cinerea	Salicaceae	perennial	dicotyledonous	4	828.1	414.05			7	1.25
Salix fragilis	Salicaceae	perennial	dicotyledonous	4	842.8	421.4		0.45	9	1.3
Salix triandra	Salicaceae	perennial	dicotyledonous	2	387.1	387.1		0.75	8.5	2.25
Salix viminalis	Salicaceae	perennial	dicotyledonous	2	401.8	200.9		0.85	17.5	1.25
Salsola soda	Amaranthaceae	annual	dicotyledonous	2	1283.8	1283.8	0.45		4.5	3				0.35
Salvia glutinosa	Lamiaceae	perennial	dicotyledonous	2	1049.58	1049.58	1.125				1.1	3.5		0.3
Salvia miltiorrhiza	Lamiaceae	perennial	dicotyledonous	2	2009	2009	0.6	0.8	4.75	2.5	1.1	2.35		3.2	0.15
Salvia nemorosa	Lamiaceae	perennial	dicotyledonous	2	534.1	534.1	0.7
Salvia officinalis	Lamiaceae	perennial	dicotyledonous	2	475.3	475.3		3	4.5	2.05	1.05	1.85		0.25	0.25
Salvia pratensis	Lamiaceae	perennial	dicotyledonous	2	445.9	445.9						2.5
Salvia splendens	Lamiaceae	annual	dicotyledonous	4	882	441	0.9	3.75	4.75	3.25	1.6	4.1		0.35
Salvia viridis	Lamiaceae	annual	dicotyledonous	4	421.4	421.4	0.5
Sambucus nigra	Adoxaceae	perennial	dicotyledonous	2	12916.4	12916.4	7		7	2.75
Sambucus racemosa	Adoxaceae	perennial	dicotyledonous	2	11279.8	11279.8								0.4
Sanguinaria canadensis	Papaveraceae	perennial	dicotyledonous	2	1131.9	1131.9								5
Sansevieria trifasciata	Asparagaceae	perennial	monocotyledonous	2	605.5	605.5	0.75		75	5.5			2.2	0.75
Santalum album	Santalaceae	perennial	dicotyledonous	2	281.75	281.75		1.25	6	3		0.55	0.225	1.1	1
Santolina chamaecyparissus	Asteraceae	perennial	dicotyledonous	2	14396.2	14396.2	0.5
Saponaria officinalis	Caryophyllaceae	perennial	dicotyledonous	2	2209.9	2209.9	0.5		7.5	3	1.9		1.25	1.5		1.9
Sarcandra glabra	Chloranthaceae	perennial	dicotyledonous	2	4214	4214	0.85	1	11.5	4				0.35	0.35
Saruma henryi	Aristolochiaceae	perennial	dicotyledonous	2	3136	1568	1	7.5	10.5		1		1	0.9		3
Saururus cernuus	Saururaceae	perennial	dicotyledonous	2	490	490		2	15	7.5				0.3	0.3
Saxifraga oppositifolia	Saxifragaceae	perennial	dicotyledonous	2	1435.7	1435.7			0.435	0.55	0.495		1.2
Scabiosa ochroleuca	Caprifoliaceae	perennial	dicotyledonous	2	998.62	998.62	0.525				0.4	0.85		0.25
Scadoxus multiflorus	Amaryllidaceae	perennial	monocotyledonous	2	43316	43316	0.225
Scheuchzeria palustris	Scheuchzeriaceae	perennial	monocotyledonous	2	525	525			25					0.6		3.5
Schisandra rubriflora	Schisandraceae	perennial	dicotyledonous	2	8937.6	8937.6			10.5	5.5			1.35	0.95		3.75	2.75
Schisandra sphenanthera	Schisandraceae	perennial	dicotyledonous	2	7222.6	7222.6			7	4.25			0.9	1	0.75	4	3.4
Schizostachyum brachycladum	Poaceae	perennial	monocotyledonous	4	1538.6	769.3	13		30	5
Schizostachyum jaculans	Poaceae	perennial	monocotyledonous	2	1519	759.5	15		10.25	0.8
Schoenoplectus lacustris	Cyperaceae	perennial	monocotyledonous	2	552	552								0.3
Schoenorchis gemmata	Orchidaceae	perennial	monocotyledonous	2	3136	3136	0.125		8.5	1.1	0.205		0.13	0.6	0.3
Scirpus sylvaticus	Cyperaceae	perennial	monocotyledonous	2	490	490	1
Scirpus tabernaemontani	Cyperaceae	perennial	monocotyledonous	2	392	392	1.5		6.25					0.2
Sclerochloa dura	Poaceae	perennial	monocotyledonous	2	1527.33	1527.33	0.1		9.5	0.4				1.4
Scorzonera austriaca	Asteraceae	perennial	dicotyledonous	2	5233.2	5233.2	0.26		20	1.35				1.3
Scrophularia ningpoensis	Scrophulariaceae	perennial	dicotyledonous	4	3033.1	1011.03			30	19	0.25	0.85		0.85
Scrophularia umbrosa	Scrophulariaceae	perennial	dicotyledonous	4	1200.5	600.25			8.5		0.25	0.5		0.55
Scutellaria baicalensis	Lamiaceae	perennial	dicotyledonous	2	563.5	563.5	0.675	0.2	3	0.75	0.5	2.65		0.15	0.1
Scutellaria viscidula	Lamiaceae	perennial	dicotyledonous	2	426.3	426.3	0.16	0.2	4.7	0.525	0.6	2.35
Secale cereale	Poaceae	annual	monocotyledonous	2	8624	8624	1		15	0.75				0.8
Secale fragile	Poaceae	annual	monocotyledonous	2	7056	7056	0.4		2.5	0.2				0.5
Securigera varia	Fabaceae	perennial	dicotyledonous	2	1577.8	1577.8	0.75	0.1	2	0.6		1				3	1
Sedum aizoon	Crassulaceae	perennial	dicotyledonous	2	298.9	49.8167	0.35		5.75	1.6	0.4		0.8	0.7		1
Sedum spectabile	Crassulaceae	perennial	dicotyledonous	2	1822.8	364.56	0.5
Senecio articulatus	Asteraceae	perennial	dicotyledonous	6	2842	1421	0.45					1.2
Senecio glomeratus	Asteraceae	annual	dicotyledonous	6	4704	1568		1.5	14	3.75				0.15
Senecio jacobaea	Asteraceae	perennial	dicotyledonous	4	2254	1127	0.65	3.5	15	3.5				0.2
Senecio macranthus	Asteraceae	perennial	dicotyledonous	4	9212	4606								1
Senecio pectinatus	Asteraceae	perennial	dicotyledonous	8	7644	1911		2.25	7	3				0.25
Senecio rowleyanus	Asteraceae	perennial	dicotyledonous	4	2646	1323	1
Senecio vulgaris	Asteraceae	annual	dicotyledonous	4	1568	784	0.285		7	1.25		0.55	0.3	0.225
Serissa serissoides	Rubiaceae	perennial	dicotyledonous	2	490	490			2.75	1	0.4	0.4	0.25
Sesamum indicum	Pedaliaceae	annual	dicotyledonous	2	950.6	950.6	1.05	3	6.5	3.25	0.65	2.75		2.5	0.9
Setaria faberi	Poaceae	annual	monocotyledonous	4	1568	784	0.85		25	1.25
Setaria glauca	Poaceae	annual	monocotyledonous	2	1176	1176	0.55		22.5	0.6
Setaria italica	Poaceae	annual	monocotyledonous	2	490	490	0.55		27.5	1.9
Setaria palmifolia	Poaceae	perennial	monocotyledonous	4	1862	931	1.375		39.5	4.5				0.25
Setaria verticillata	Poaceae	annual	monocotyledonous	2	588	588	0.6		11.5	1.1
Setaria viridis	Poaceae	perennial	monocotyledonous	2	784	784	0.55		17	1
Severinia buxifolia	Rutaceae	perennial	dicotyledonous	2	328.3	328.3		0.4	4	3				1
Shorea robusta	Dipterocarpaceae	perennial	dicotyledonous	2	588	588		2.25	17.5	10	0.2		1.25
Silene chalcedonica	Caryophyllaceae	perennial	dicotyledonous	2	3229.1	3229.1	1		8.5	3.5	1.55	1.75	1.65	1		1
Silene coeli-rosa	Caryophyllaceae	annual	dicotyledonous	2	980	980						2
Silene otites	Caryophyllaceae	perennial	dicotyledonous	2	2523.5	2523.5	0.3		5	0.85	0.5			0.425
Silene pendula	Caryophyllaceae	annual	dicotyledonous	2	1151.5	1151.5	0.3		4	1.25	1.4		0.85	0.9		1
Silene vulgaris	Caryophyllaceae	perennial	dicotyledonous	2	1102.5	1102.5	0.7		7	2.75	1.45		1.65	0.8	0.8	1.5
Silphium perfoliatum	Asteraceae	perennial	dicotyledonous	2	8134	8134	2.5
Silybum marianum	Asteraceae	perennial	dicotyledonous	2	793.8	793.8	1.2		50	30				0.7	0.3
Simmondsia chinensis	Simmondsiaceae	perennial	dicotyledonous	2	722.75	361.375			3	2.25				1.5
Sinapis alba	Brassicaceae	annual	dicotyledonous	2	490	326.667	0.875	1.25	10	4	0.45	1	0.9	3	0.35	2	2
Sisymbrium altissimum	Brassicaceae	annual	dicotyledonous	2	254.8	254.8	0.5		12	0.45	0.45		0.5	9		1.1
Sisymbrium irio	Brassicaceae	annual	dicotyledonous	4	522.34	261.17	0.35				0.275		0.35	2.75	0.1	1
Sisymbrium loeselii	Brassicaceae	annual	dicotyledonous	2	235.2	235.2	0.6				0.35		0.625	2.75		0.9
Sisymbrium officinale	Brassicaceae	annual	dicotyledonous	2	235.2	235.2	0.55		6	3.5	0.2		0.3	1.25	0.15
Sisyrinchium rosulatum	Iridaceae	perennial	monocotyledonous	4	960.4	480.2	0.2		7.5	0.25		0.9		0.325	0.325
Skimmia japonica	Rutaceae	perennial	dicotyledonous	2	3136	3136		0.75	8.5	2.75				1.15		7	5
Skimmia reevesiana	Rutaceae	perennial	dicotyledonous	2	5684	5684		0.75	8.5	2.75	0.125		0.4	1.15		7	5
Smilacina trifolia	Asparagaceae	perennial	monocotyledonous	2	10878	5439	0.15		9.5	2.5			0.25
Smilax aspera	Smilacaceae	perennial	dicotyledonous	2	5228.3	2614.15		3.5	8.5	7.25			0.45
Smitinandia micrantha	Orchidaceae	perennial	monocotyledonous	2	2058	2058	0.05		10.25	1.7
Solanum alatum	Solanaceae	annual	dicotyledonous	2	1372	1372		0.65	3.75	2	0.2	0.7	0.3	0.6	0.6	1
Solanum aviculare	Solanaceae	perennial	dicotyledonous	4	882	441		1	15	10	0.7	2.5		3	2.5	3	2
Solanum dulcamara	Solanaceae	perennial	dicotyledonous	2	1078	1078		1.5	5.25	2.75	0.25	1	0.5	0.7		1.75	1.75
[truncated: 286 more rows]
